# Supplementary material for: STaRRRT: a table of short tandem repeats in regulatory regions of the human genome
Source: BMC Genomics. 2013 Nov 15;14:795. doi: 10.1186/1471-2164-14-795 (PMC3840602; doi:10.1186/1471-2164-14-795)
Supplement: Additional file 1 — Supplementary materials (Figures S1-S2; Tables S1-S3). [file 1471-2164-14-795-S1.zip]

Archive with 5 entries (5 files):
- 1088845327100107_add1/Supp Fig1_(CpgIsland reg genes).pdf
- 1088845327100107_add1/Supp Fig2_(Non-CpgIsland reg genes).pdf
- 1088845327100107_add1/Table S1.xls
- 1088845327100107_add1/Table S2.xls
- 1088845327100107_add1/Table S3.xls
