# Supplementary material for: STaRRRT: a table of short tandem repeats in regulatory regions of the human genome
Source: BMC Genomics. 2013 Nov 15;14:795. doi: 10.1186/1471-2164-14-795 (PMC3840602; doi:10.1186/1471-2164-14-795)
Supplement: Additional file 1 — Supplementary materials (Figures S1-S2; Tables S1-S3). [file 1471-2164-14-795-S1.zip › 1088845327100107_add1/Table S1.xls]

## Sheet: new
			STaRRRT					Exon					Intron
Term	ID	Genes	Observed	Expected	Enrich	p-value		Observed	Expected	Enrich	p-value		Observed	Expected	Enrich	p-value
KEGG
Purine metabolism	230	126	21	10.8	1.944	0.0202		-	-	-	-		21	8.6	2.442	0.00551
Glycine, serine and threonine metabolism	260	53	-	-	-	-		-	-	-	-		12	3.6	3.333	0.00563
Glycosaminoglycan degradation	531	12	-	-	-	-		5	0.7	7.143	0.00568		-	-	-	-
Inositol phosphate metabolism	562	54	14	4.6	3.043	0.00216		-	-	-	-		10	3.7	2.703	0.0278
Glycan structures - biosynthesis 1	1030	40	11	3.4	3.235	0.00542		-	-	-	-		-	-	-	-
Glycan structures - degradation	1032	18	-	-	-	-		6	1	6	0.00568		-	-	-	-
Calcium sig'-ling pathway	4020	108	30	9.3	3.226	8.56e-07		15	6	2.5	0.0117		17	7.4	2.297	0.0145
Phosphatidylinositol sig'-ling system	4070	64	17	5.5	3.091	0.00113		9	3.5	2.571	0.0498		11	4.4	2.5	0.0278
Apoptosis	4210	111	21	9.5	2.211	0.00562		13	6.1	2.131	0.0498		16	7.6	2.105	0.0278
Wnt sig'-ling pathway	4310	126	25	10.8	2.315	0.00163		15	7	2.143	0.0285		-	-	-	-
Dorso-ventral axis formation	4320	80	14	6.9	2.029	0.0484		-	-	-	-		15	5.5	2.727	0.00711
Axon guidance	4360	114	22	9.8	2.245	0.00363		15	6.3	2.381	0.0164		17	7.8	2.179	0.0196
VEGF sig'-ling pathway	4370	155	31	13.3	2.331	0.000633		18	8.6	2.093	0.0203		20	10.6	1.887	0.0315
Focal adhesion	4510	120	24	10.3	2.33	0.00163		16	6.6	2.424	0.0117		18	8.2	2.195	0.0145
Adherens junction	4520	166	25	14.2	1.761	0.0311		23	9.2	2.5	0.00172		26	11.3	2.301	0.00377
Tight junction	4530	101	17	8.7	1.954	0.0375		15	5.6	2.679	0.00676		-	-	-	-
Gap junction	4540	116	23	9.9	2.323	0.00216		14	6.4	2.188	0.0322		19	7.9	2.405	0.00711
Jak-STAT sig'-ling pathway	4630	140	-	-	-	-		21	7.7	2.727	0.00168		-	-	-	-
Hematopoietic cell lineage	4640	19	-	-	-	-		-	-	-	-		7	1.3	5.385	0.00563
T cell receptor sig'-ling pathway	4660	167	27	14.3	1.888	0.0106		23	9.2	2.5	0.00172		-	-	-	-
B cell receptor sig'-ling pathway	4662	160	24	13.7	1.752	0.037		23	8.8	2.614	0.00168		-	-	-	-
Leukocyte transendothelial migration	4670	99	16	8.5	1.882	0.0514		15	5.5	2.727	0.00597		14	6.8	2.059	0.0429
Long-term potentiation	4720	125	25	10.7	2.336	0.00163		15	6.9	2.174	0.0275		-	-	-	-
Long-term depression	4730	142	27	12.2	2.213	0.00163		17	7.8	2.179	0.0202		19	9.7	1.959	0.0278
Regulation of actin cytoskeleton	4810	98	19	8.4	2.262	0.00701		13	5.4	2.407	0.0237		15	6.7	2.239	0.0257
Insulin sig'-ling pathway	4910	195	33	16.7	1.976	0.00216		25	10.8	2.315	0.0023		29	13.3	2.18	0.00377
Adipocytokine sig'-ling pathway	4920	150	-	-	-	-		25	8.3	3.012	0.000128		20	10.2	1.961	0.0278
Type II diabetes mellitus	4930	22	6	1.9	3.158	0.051		-	-	-	-		8	1.5	5.333	0.00377
Epithelial cell sig'-ling in Helicobacter pylori infection	5120	150	28	12.9	2.171	0.00163		20	8.3	2.41	0.00568		22	10.2	2.157	0.00991
Colorectal cancer	5210	82	14	7	2	0.051		-	-	-	-		15	5.6	2.679	0.00782
Tissue-specific expression
kidney/bladder		139	-	-	-	-		16	7.7	2.078	0.0143		21	9.5	2.211	0.00251
muscle/heart		168	29	14.4	2.014	0.00112		-	-	-	-		-	-	-	-
neural		393	75	33.7	2.226	3.99e-10		39	21.7	1.797	0.00314		54	26.9	2.007	8.12e-06
placenta/testis/ovary		198	32	17	1.882	0.00125		21	10.9	1.927	0.0143		-	-	-	-
GO: Cellular Components
intracellular	GO:0005622	1763	240	151.2	1.587	3.22e-11		187	97.3	1.922	8.16e-16		257	120.5	2.133	1.92e-29
nucleus	GO:0005634	1312	178	112.5	1.582	3.62e-08		140	72.4	1.934	5.35e-12		148	89.6	1.652	1.16e-07
cytoplasm	GO:0005737	356	53	30.5	1.738	0.0023		39	19.6	1.99	0.00257		39	24.3	1.605	0.0996
endoplasmic reticulum	GO:0005783	60	16	5.1	3.137	0.00157		-	-	-	-		10	4.1	2.439	0.199
membrane	GO:0016020	1531	216	131.3	1.645	3.15e-11		110	84.5	1.302	0.141		150	104.6	1.434	0.000341
clathrin adaptor complex	GO:0030131	23	-	-	-	-		-	-	-	-		9	1.6	5.625	0.000532
GO: Biological Process
carbohydrate metabolic process	GO:0005975	122	-	-	-	-		20	6.7	2.985	0.00149		16	8.3	1.928	0.251
regulation of transcription, D'--dependent	GO:0006355	1007	135	86.4	1.562	2.19e-05		93	55.6	1.673	0.000145		144	68.8	2.093	1.52e-14
protein amino acid phosphorylation	GO:0006468	480	80	41.2	1.942	2.26e-06		67	26.5	2.528	2.01e-09		59	32.8	1.799	0.00121
proteolysis	GO:0006508	404	58	34.6	1.676	0.00424		37	22.3	1.659	0.086		-	-	-	-
transport	GO:0006810	424	76	36.4	2.088	3.93e-07		42	23.4	1.795	0.014		52	29	1.793	0.00351
ion transport	GO:0006811	181	35	15.5	2.258	0.000546		-	-	-	-		-	-	-	-
intracellular protein transport	GO:0006886	211	38	18.1	2.099	0.00089		27	11.6	2.328	0.00372		36	14.4	2.5	5.42e-05
cell adhesion	GO:0007155	113	21	9.7	2.165	0.0262		18	6.2	2.903	0.00372		-	-	-	-
sig'-l transduction	GO:0007165	466	65	40	1.625	0.00424		58	25.7	2.257	2.27e-06		73	31.8	2.296	6.02e-09
intracellular sig'-ling cascade	GO:0007242	201	37	17.2	2.151	0.000808		22	11.1	1.982	0.086		25	13.7	1.825	0.108
small GTPase mediated sig'-l transduction	GO:0007264	207	36	17.8	2.022	0.00286		-	-	-	-		-	-	-	-
metabolic process	GO:0008152	629	95	53.9	1.763	9.72e-06		66	34.7	1.902	0.000104		93	43	2.163	5.49e-10
regulation of Rho protein sig'-l transduction	GO:0035023	63	-	-	-	-		9	3.5	2.571	0.243		14	4.3	3.256	0.00658
regulation of apoptosis	GO:0042981	52	-	-	-	-		12	2.9	4.138	0.00215		-	-	-	-
regulation of transcription	GO:0045449	477	66	40.9	1.614	0.00424		-	-	-	-		-	-	-	-
chaperone cofactor-dependent protein folding	GO:0051085	4	4	0.3	13.333	0.00383		-	-	-	-		-	-	-	-
GO: Molecular Function
nucleotide binding	GO:0000166	459	67	39.4	1.701	0.00102		49	25.3	1.937	0.000777		64	31.4	2.038	5.77e-06
nucleic acid binding	GO:0003676	1233	176	105.7	1.665	2.31e-09		114	68	1.676	5.51e-06		177	84.2	2.102	9.29e-19
D'- binding	GO:0003677	815	107	69.9	1.531	0.000602		76	45	1.689	0.000612		93	55.7	1.67	8.63e-05
transcription factor activity	GO:0003700	614	84	52.7	1.594	0.00102		58	33.9	1.711	0.00367		78	42	1.857	1.08e-05
R'- binding	GO:0003723	201	-	-	-	-		25	11.1	2.252	0.00801		30	13.7	2.19	0.00318
actin binding	GO:0003779	81	15	6.9	2.174	0.0813		-	-	-	-		16	5.5	2.909	0.0063
catalytic activity	GO:0003824	855	115	73.3	1.569	9.44e-05		90	47.2	1.907	5.18e-07		130	58.4	2.226	1.22e-15
protein ki'-se activity	GO:0004672	473	77	40.6	1.897	5.25e-06		66	26.1	2.529	1.13e-09		58	32.3	1.796	0.000986
protein serine/threonine ki'-se activity	GO:0004674	421	70	36.1	1.939	8.09e-06		55	23.2	2.371	5.09e-07		48	28.8	1.667	0.0179
protein-tyrosine ki'-se activity	GO:0004713	326	51	28	1.821	0.00139		46	18	2.556	6.6e-07		41	22.3	1.839	0.00708
receptor activity	GO:0004872	95	17	8.1	2.099	0.0783		-	-	-	-		21	6.5	3.231	0.000123
Rho guanyl-nucleotide exchange factor activity	GO:0005089	63	-	-	-	-		9	3.5	2.571	0.21		14	4.3	3.256	0.00471
ion channel activity	GO:0005216	147	27	12.6	2.143	0.00685		-	-	-	-		-	-	-	-
binding	GO:0005488	884	151	75.8	1.992	9.1e-14		96	48.8	1.967	4.22e-08		136	60.4	2.252	9.19e-17
calcium ion binding	GO:0005509	490	75	42	1.786	7.41e-05		47	27	1.741	0.0104		71	33.5	2.119	2.43e-07
protein binding	GO:0005515	1557	229	133.5	1.715	9.29e-14		169	85.9	1.967	7.17e-15		240	106.4	2.256	1.12e-30
ATP binding	GO:0005524	1140	177	97.8	1.81	1.42e-12		145	62.9	2.305	2.1e-18		138	77.9	1.772	6.52e-09
GTP binding	GO:0005525	335	50	28.7	1.742	0.00534		33	18.5	1.784	0.0402		-	-	-	-
ATP-dependent helicase activity	GO:0008026	91	-	-	-	-		15	5	3	0.00801		-	-	-	-
zinc ion binding	GO:0008270	1687	250	144.7	1.728	4.2e-15		194	93.1	2.084	1.07e-19		258	115.3	2.238	2.58e-32
ki'-se activity	GO:0016301	15	7	1.3	5.385	0.00673		-	-	-	-		-	-	-	-
oxidoreductase activity	GO:0016491	289	-	-	-	-		34	15.9	2.138	0.00231		40	19.7	2.03	0.00129
phosphotransferase activity, alcohol group as acceptor	GO:0016773	29	11	2.5	4.4	0.00102		-	-	-	-		-	-	-	-
hydrolase activity	GO:0016787	134	37	11.5	3.217	1.63e-08		-	-	-	-		17	9.2	1.848	0.227
carboxy-lyase activity	GO:0016831	9	-	-	-	-		-	-	-	-		5	0.6	8.333	0.00804
nucleoside-triphosphatase activity	GO:0017111	142	24	12.2	1.967	0.0412		21	7.8	2.692	0.00269		20	9.7	2.062	0.0614

## Sheet: old
			STaRRRT					Exon					Intron
Term	ID	Genes	Observed	Expected	Enrich	p-value		Observed	Expected	Enrich	p-value		Observed	Expected	Enrich	p-value
KEGG
Purine metabolism	230	126	21	10.8	1.944	0.0202		-	-	-	-		21	8.6	2.442	0.00551
Pyrimidine metabolism	240	73	14	6.3	2.222	0.0265		-	-	-	-		12	5	2.4	0.0278
Glutamate metabolism	251	21	7	1.8	3.889	0.013		-	-	-	-		-	-	-	-
Glycine, serine and threonine metabolism	260	53	-	-	-	-		-	-	-	-		12	3.6	3.333	0.00563
Valine, leucine and isoleucine degradation	280	32	-	-	-	-		-	-	-	-		7	2.2	3.182	0.0318
Histidine metabolism	340	14	-	-	-	-		4	0.8	5	0.0384		-	-	-	-
Taurine and hypotaurine metabolism	430	11	-	-	-	-		-	-	-	-		4	0.8	5	0.0315
D-Arginine and D-ornithine metabolism	472	13	-	-	-	-		-	-	-	-		5	0.9	5.556	0.0145
O-Glycan biosynthesis	512	10	4	0.9	4.444	0.0482		-	-	-	-		-	-	-	-
Glycosaminoglycan degradation	531	12	-	-	-	-		5	0.7	7.143	0.00568		-	-	-	-
Heparan sulfate biosynthesis	534	2	2	0.2	10	0.0482		-	-	-	-		-	-	-	-
Inositol phosphate metabolism	562	54	14	4.6	3.043	0.00216		-	-	-	-		10	3.7	2.703	0.0278
Pantothenate and CoA biosynthesis	770	12	-	-	-	-		-	-	-	-		4	0.8	5	0.0416
Terpenoid biosynthesis	900	5	-	-	-	-		3	0.3	10	0.0164		-	-	-	-
Indole and ipecac alkaloid biosynthesis	901	2	-	-	-	-		2	0.1	20	0.0242		-	-	-	-
Aminoacyl-tRNA biosynthesis	970	42	10	3.6	2.778	0.0202		-	-	-	-		-	-	-	-
Glycan structures - biosynthesis 1	1030	40	11	3.4	3.235	0.00542		-	-	-	-		-	-	-	-
Glycan structures - degradation	1032	18	-	-	-	-		6	1	6	0.00568		-	-	-	-
DNA polymerase	3030	11	-	-	-	-		-	-	-	-		4	0.8	5	0.0315
Calcium signaling pathway	4020	108	30	9.3	3.226	8.56e-07		15	6	2.5	0.0117		17	7.4	2.297	0.0145
Cytokine-cytokine receptor interaction	4060	19	-	-	-	-		-	-	-	-		6	1.3	4.615	0.0145
Phosphatidylinositol signaling system	4070	64	17	5.5	3.091	0.00113		9	3.5	2.571	0.0498		11	4.4	2.5	0.0278
Apoptosis	4210	111	21	9.5	2.211	0.00562		13	6.1	2.131	0.0498		16	7.6	2.105	0.0278
Wnt signaling pathway	4310	126	25	10.8	2.315	0.00163		15	7	2.143	0.0285		-	-	-	-
Dorso-ventral axis formation	4320	80	14	6.9	2.029	0.0484		-	-	-	-		15	5.5	2.727	0.00711
TGF-beta signaling pathway	4350	99	18	8.5	2.118	0.0164		-	-	-	-		-	-	-	-
Axon guidance	4360	114	22	9.8	2.245	0.00363		15	6.3	2.381	0.0164		17	7.8	2.179	0.0196
VEGF signaling pathway	4370	155	31	13.3	2.331	0.000633		18	8.6	2.093	0.0203		20	10.6	1.887	0.0315
Focal adhesion	4510	120	24	10.3	2.33	0.00163		16	6.6	2.424	0.0117		18	8.2	2.195	0.0145
Cell adhesion molecules (CAMs)	4514	71	-	-	-	-		11	3.9	2.821	0.0164		-	-	-	-
Adherens junction	4520	166	25	14.2	1.761	0.0311		23	9.2	2.5	0.00172		26	11.3	2.301	0.00377
Tight junction	4530	101	17	8.7	1.954	0.0375		15	5.6	2.679	0.00676		-	-	-	-
Gap junction	4540	116	23	9.9	2.323	0.00216		14	6.4	2.188	0.0322		19	7.9	2.405	0.00711
Jak-STAT signaling pathway	4630	140	-	-	-	-		21	7.7	2.727	0.00168		-	-	-	-
Hematopoietic cell lineage	4640	19	-	-	-	-		-	-	-	-		7	1.3	5.385	0.00563
T cell receptor signaling pathway	4660	167	27	14.3	1.888	0.0106		23	9.2	2.5	0.00172		-	-	-	-
B cell receptor signaling pathway	4662	160	24	13.7	1.752	0.037		23	8.8	2.614	0.00168		-	-	-	-
Fc epsilon RI signaling pathway	4664	89	-	-	-	-		12	4.9	2.449	0.0269		-	-	-	-
Leukocyte transendothelial migration	4670	99	-	-	-	-		15	5.5	2.727	0.00597		14	6.8	2.059	0.0429
Long-term potentiation	4720	125	25	10.7	2.336	0.00163		15	6.9	2.174	0.0275		-	-	-	-
Long-term depression	4730	142	27	12.2	2.213	0.00163		17	7.8	2.179	0.0202		19	9.7	1.959	0.0278
Regulation of actin cytoskeleton	4810	98	19	8.4	2.262	0.00701		13	5.4	2.407	0.0237		15	6.7	2.239	0.0257
Insulin signaling pathway	4910	195	33	16.7	1.976	0.00216		25	10.8	2.315	0.0023		29	13.3	2.18	0.00377
GnRH signaling pathway	4912	118	21	10.1	2.079	0.0106		16	6.5	2.462	0.0114		18	8.1	2.222	0.0145
Adipocytokine signaling pathway	4920	150	-	-	-	-		25	8.3	3.012	0.000128		20	10.2	1.961	0.0278
Type II diabetes mellitus	4930	22	-	-	-	-		-	-	-	-		8	1.5	5.333	0.00377
Type I diabetes mellitus	4940	71	-	-	-	-		11	3.9	2.821	0.0164		-	-	-	-
Dentatorubropallidoluysian atrophy (DRPLA)	5050	17	-	-	-	-		-	-	-	-		6	1.2	5	0.0103
Epithelial cell signaling in Helicobacter pylori infection	5120	150	28	12.9	2.171	0.00163		20	8.3	2.41	0.00568		22	10.2	2.157	0.00991
Colorectal cancer	5210	82	-	-	-	-		-	-	-	-		15	5.6	2.679	0.00782
Tissue-specific expression
endocrine/exocrine		91	16	7.8	2.051	0.011		-	-	-	-		-	-	-	-
kidney/bladder		139	-	-	-	-		16	7.7	2.078	0.0143		21	9.5	2.211	0.00251
muscle/heart		168	29	14.4	2.014	0.00112		-	-	-	-		-	-	-	-
neural		393	75	33.7	2.226	3.99e-10		39	21.7	1.797	0.00314		54	26.9	2.007	8.12e-06
placenta/testis/ovary		198	32	17	1.882	0.00125		21	10.9	1.927	0.0143		-	-	-	-
GO: Cellular Components
intracellular	GO:0005622	1763	240	151.2	1.587	3.22e-11		187	97.3	1.922	8.16e-16		257	120.5	2.133	1.92e-29
nucleus	GO:0005634	1312	178	112.5	1.582	3.62e-08		140	72.4	1.934	5.35e-12		148	89.6	1.652	1.16e-07
cytoplasm	GO:0005737	356	53	30.5	1.738	0.0023		39	19.6	1.99	0.00257		-	-	-	-
endoplasmic reticulum	GO:0005783	60	16	5.1	3.137	0.00157		-	-	-	-		-	-	-	-
membrane	GO:0016020	1531	216	131.3	1.645	3.15e-11		-	-	-	-		150	104.6	1.434	0.000341
clathrin adaptor complex	GO:0030131	23	-	-	-	-		-	-	-	-		9	1.6	5.625	0.000532
GO: Biological Process
carbohydrate metabolic process	GO:0005975	122	-	-	-	-		20	6.7	2.985	0.00149		-	-	-	-
DNA replication	GO:0006260	38	-	-	-	-		-	-	-	-		9	2.6	3.462	0.0427
DNA repair	GO:0006281	59	-	-	-	-		-	-	-	-		12	4	3	0.0353
regulation of transcription, DNA-dependent	GO:0006355	1007	135	86.4	1.562	2.19e-05		93	55.6	1.673	0.000145		144	68.8	2.093	1.52e-14
protein amino acid phosphorylation	GO:0006468	480	80	41.2	1.942	2.26e-06		67	26.5	2.528	2.01e-09		59	32.8	1.799	0.00121
protein amino acid dephosphorylation	GO:0006470	101	19	8.7	2.184	0.0376		-	-	-	-		-	-	-	-
proteolysis	GO:0006508	404	58	34.6	1.676	0.00424		-	-	-	-		-	-	-	-
SRP-dependent cotranslational protein targeting to membrane	GO:0006614	7	4	0.6	6.667	0.0488		-	-	-	-		-	-	-	-
transport	GO:0006810	424	76	36.4	2.088	3.93e-07		42	23.4	1.795	0.014		52	29	1.793	0.00351
ion transport	GO:0006811	181	35	15.5	2.258	0.000546		-	-	-	-		-	-	-	-
intracellular protein transport	GO:0006886	211	38	18.1	2.099	0.00089		27	11.6	2.328	0.00372		36	14.4	2.5	5.42e-05
cell communication	GO:0007154	78	-	-	-	-		-	-	-	-		14	5.3	2.642	0.0427
cell adhesion	GO:0007155	113	21	9.7	2.165	0.0262		18	6.2	2.903	0.00372		-	-	-	-
signal transduction	GO:0007165	466	65	40	1.625	0.00424		58	25.7	2.257	2.27e-06		73	31.8	2.296	6.02e-09
gamma-aminobutyric acid signaling pathway	GO:0007214	5	4	0.4	10	0.0124		-	-	-	-		-	-	-	-
intracellular signaling cascade	GO:0007242	201	37	17.2	2.151	0.000808		-	-	-	-		-	-	-	-
small GTPase mediated signal transduction	GO:0007264	207	36	17.8	2.022	0.00286		-	-	-	-		-	-	-	-
metabolic process	GO:0008152	629	95	53.9	1.763	9.72e-06		66	34.7	1.902	0.000104		93	43	2.163	5.49e-10
protein transport	GO:0015031	167	27	14.3	1.888	0.0378		-	-	-	-		-	-	-	-
vesicle-mediated transport	GO:0016192	88	17	7.5	2.267	0.0399		-	-	-	-		15	6	2.5	0.0427
dephosphorylation	GO:0016311	92	-	-	-	-		14	5.1	2.745	0.0295		-	-	-	-
protein metabolic process	GO:0019538	19	-	-	-	-		6	1	6	0.026		-	-	-	-
carboxylic acid metabolic process	GO:0019752	9	-	-	-	-		-	-	-	-		5	0.6	8.333	0.0118
regulation of ARF protein signal transduction	GO:0032012	16	-	-	-	-		-	-	-	-		6	1.1	5.455	0.0315
regulation of Rab GTPase activity	GO:0032313	44	-	-	-	-		9	2.4	3.75	0.0303		-	-	-	-
regulation of Rho protein signal transduction	GO:0035023	63	-	-	-	-		-	-	-	-		14	4.3	3.256	0.00658
regulation of apoptosis	GO:0042981	52	-	-	-	-		12	2.9	4.138	0.00215		-	-	-	-
post-translational protein modification	GO:0043687	38	10	3.3	3.03	0.0378		-	-	-	-		-	-	-	-
regulation of transcription	GO:0045449	477	66	40.9	1.614	0.00424		-	-	-	-		-	-	-	-
chaperone cofactor-dependent protein folding	GO:0051085	4	4	0.3	13.333	0.00383		-	-	-	-		-	-	-	-
regulation of protein metabolic process	GO:0051246	38	10	3.3	3.03	0.0378		-	-	-	-		-	-	-	-
GO: Molecular Function
nucleotide binding	GO:0000166	459	67	39.4	1.701	0.00102		49	25.3	1.937	0.000777		64	31.4	2.038	5.77e-06
nucleic acid binding	GO:0003676	1233	176	105.7	1.665	2.31e-09		114	68	1.676	5.51e-06		177	84.2	2.102	9.29e-19
DNA binding	GO:0003677	815	107	69.9	1.531	0.000602		76	45	1.689	0.000612		93	55.7	1.67	8.63e-05
transcription factor activity	GO:0003700	614	84	52.7	1.594	0.00102		58	33.9	1.711	0.00367		78	42	1.857	1.08e-05
RNA binding	GO:0003723	201	-	-	-	-		25	11.1	2.252	0.00801		30	13.7	2.19	0.00318
actin binding	GO:0003779	81	-	-	-	-		-	-	-	-		16	5.5	2.909	0.0063
catalytic activity	GO:0003824	855	115	73.3	1.569	9.44e-05		90	47.2	1.907	5.18e-07		130	58.4	2.226	1.22e-15
adenosine deaminase activity	GO:0004000	7	4	0.6	6.667	0.0467		-	-	-	-		-	-	-	-
helicase activity	GO:0004386	117	-	-	-	-		17	6.5	2.615	0.0129		-	-	-	-
inositol or phosphatidylinositol phosphatase activity	GO:0004437	26	-	-	-	-		7	1.4	5	0.0196		-	-	-	-
protein kinase activity	GO:0004672	473	77	40.6	1.897	5.25e-06		66	26.1	2.529	1.13e-09		58	32.3	1.796	0.000986
protein serine/threonine kinase activity	GO:0004674	421	70	36.1	1.939	8.09e-06		55	23.2	2.371	5.09e-07		48	28.8	1.667	0.0179
protein-tyrosine kinase activity	GO:0004713	326	51	28	1.821	0.00139		46	18	2.556	6.6e-07		41	22.3	1.839	0.00708
protein tyrosine phosphatase activity	GO:0004725	87	-	-	-	-		14	4.8	2.917	0.0145		-	-	-	-
ubiquitin-protein ligase activity	GO:0004842	39	10	3.3	3.03	0.0463		-	-	-	-		-	-	-	-
receptor activity	GO:0004872	95	-	-	-	-		-	-	-	-		21	6.5	3.231	0.000123
GABA-A receptor activity	GO:0004890	9	5	0.8	6.25	0.0223		-	-	-	-		-	-	-	-
guanyl-nucleotide exchange factor activity	GO:0005085	62	14	5.3	2.642	0.0284		-	-	-	-		-	-	-	-
ARF guanyl-nucleotide exchange factor activity	GO:0005086	16	-	-	-	-		-	-	-	-		6	1.1	5.455	0.0198
Rho guanyl-nucleotide exchange factor activity	GO:0005089	63	-	-	-	-		-	-	-	-		14	4.3	3.256	0.00471
Rab GTPase activator activity	GO:0005097	44	-	-	-	-		9	2.4	3.75	0.0253		-	-	-	-
transporter activity	GO:0005215	192	31	16.5	1.879	0.0228		-	-	-	-		-	-	-	-
ion channel activity	GO:0005216	147	27	12.6	2.143	0.00685		-	-	-	-		-	-	-	-
nucleoside transporter activity	GO:0005337	4	-	-	-	-		-	-	-	-		3	0.3	10	0.0473
binding	GO:0005488	884	151	75.8	1.992	9.1e-14		96	48.8	1.967	4.22e-08		136	60.4	2.252	9.19e-17
calcium ion binding	GO:0005509	490	75	42	1.786	7.41e-05		47	27	1.741	0.0104		71	33.5	2.119	2.43e-07
protein binding	GO:0005515	1557	229	133.5	1.715	9.29e-14		169	85.9	1.967	7.17e-15		240	106.4	2.256	1.12e-30
ATP binding	GO:0005524	1140	177	97.8	1.81	1.42e-12		145	62.9	2.305	2.1e-18		138	77.9	1.772	6.52e-09
GTP binding	GO:0005525	335	50	28.7	1.742	0.00534		33	18.5	1.784	0.0402		-	-	-	-
ATP-dependent helicase activity	GO:0008026	91	-	-	-	-		15	5	3	0.00801		-	-	-	-
DNA-dependent ATPase activity	GO:0008094	8	-	-	-	-		4	0.4	10	0.0252		-	-	-	-
sulfotransferase activity	GO:0008146	32	9	2.7	3.333	0.0423		-	-	-	-		-	-	-	-
serine-type peptidase activity	GO:0008236	16	-	-	-	-		-	-	-	-		6	1.1	5.455	0.0198
zinc ion binding	GO:0008270	1687	250	144.7	1.728	4.2e-15		194	93.1	2.084	1.07e-19		258	115.3	2.238	2.58e-32
7S RNA binding	GO:0008312	7	4	0.6	6.667	0.0467		-	-	-	-		-	-	-	-
inositol trisphosphate 3-kinase activity	GO:0008440	7	4	0.6	6.667	0.0467		-	-	-	-		4	0.5	8	0.0273
hydrogen-exporting ATPase activity, phosphorylative mechanism	GO:0008553	3	3	0.3	10	0.0284		-	-	-	-		-	-	-	-
protein transporter activity	GO:0008565	36	10	3.1	3.226	0.0286		-	-	-	-		-	-	-	-
kinase activity	GO:0016301	15	7	1.3	5.385	0.00673		-	-	-	-		-	-	-	-
oxidoreductase activity	GO:0016491	289	-	-	-	-		34	15.9	2.138	0.00231		40	19.7	2.03	0.00129
phosphotransferase activity, alcohol group as acceptor	GO:0016773	29	11	2.5	4.4	0.00102		-	-	-	-		-	-	-	-
hydrolase activity	GO:0016787	134	37	11.5	3.217	1.63e-08		-	-	-	-		-	-	-	-
hydrolase activity, acting on ester bonds	GO:0016788	16	6	1.4	4.286	0.0467		-	-	-	-		-	-	-	-
carboxy-lyase activity	GO:0016831	9	-	-	-	-		-	-	-	-		5	0.6	8.333	0.00804
nucleoside-triphosphatase activity	GO:0017111	142	24	12.2	1.967	0.0412		21	7.8	2.692	0.00269		-	-	-	-
small conjugating protein ligase activity	GO:0019787	38	10	3.3	3.03	0.0417		-	-	-	-		-	-	-	-
heat shock protein binding	GO:0031072	45	11	3.9	2.821	0.043		-	-	-	-		-	-	-	-
sequence-specific DNA binding	GO:0043565	455	-	-	-	-		42	25.1	1.673	0.0357		51	31.1	1.64	0.0179
chaperone binding	GO:0051087	4	-	-	-	-		-	-	-	-		3	0.3	10	0.0473
