# Supplementary material for: STaRRRT: a table of short tandem repeats in regulatory regions of the human genome
Source: BMC Genomics. 2013 Nov 15;14:795. doi: 10.1186/1471-2164-14-795 (PMC3840602; doi:10.1186/1471-2164-14-795)
Supplement: Additional file 1 — Supplementary materials (Figures S1-S2; Tables S1-S3). [file 1471-2164-14-795-S1.zip › 1088845327100107_add1/Table S2.xls]

## Sheet: HEAT_samples_comparison
	Tests significant (p < 0.01, FDR corrected)
			Random samples
Term set	High density set		S1	S2	S3	S4	S5	S6	S7	S8	S9	S10	Mean	SD
KEGG	10		21	24	0	27	0	1	11	24	0	27	13.5	12.2
Tissue-specific expression	2		2	3	2	2	0	4	3	3	2	4	2.5	1.2
GO: Biological Process	7		12	7	9	10	11	9	7	6	10	9	9	1.9
GO: Cellular Components	4		6	7	4	3	7	4	6	6	4	4	5.1	1.4
GO: Molecular Function	18		21	17	22	19	19	19	17	21	17	21	19.3	1.9
