# Supplementary material for: STaRRRT: a table of short tandem repeats in regulatory regions of the human genome
Source: BMC Genomics. 2013 Nov 15;14:795. doi: 10.1186/1471-2164-14-795 (PMC3840602; doi:10.1186/1471-2164-14-795)
Supplement: Additional file 1 — Supplementary materials (Figures S1-S2; Tables S1-S3). [file 1471-2164-14-795-S1.zip › 1088845327100107_add1/Table S3.xls]

## Sheet: Intron Samples
									Sample p-values
Term	ID	Genes	Tests Significant	Mean enrich	Mean p-value	1	2	3	4	5	6	7	8	9	10
KEGG
Adipocytokine signaling pathway	4920	150	6	2.1799	0.0500123	0.000451	0.000307	0.155	0.000299	0.0296	0.161	0.00522	0.00021	0.148	3.64e-05
Focal adhesion	4510	120	6	2.36729	0.00846871	0.000589	0.000413	-	0.000299	0.043	-	0.00861	0.00047	-	0.0059
Axon guidance	4360	114	6	2.4365	0.00272783	0.000589	0.000479	-	0.000299	-	-	0.00738	0.00109	-	0.00653
Insulin signaling pathway	4910	195	6	2.0592	0.0498147	0.000595	0.000154	0.155	2.46e-05	0.043	0.146	0.00522	0.000117	0.148	3.64e-05
Adherens junction	4520	166	6	2.17889	0.0391855	0.00101	0.00028	0.155	1.94e-05	0.043	-	0.00522	0.000111	0.148	2.9e-05
B cell receptor signaling pathway	4662	160	6	2.162	0.00871743	0.00112	0.000338	-	0.000315	0.043	-	0.00744	0.00878	-	2.9e-05
Tissue-specific expression
neural		393	8	1.64911	0.0038011	0.00451	0.00433	0.0001	0.0043	-	0.000658	0.0158	0.00308	9.19e-05	0.00134
placenta/testis/ovary		198	7	1.98943	0.00175346	-	0.00433	0.0001	8.12e-05	-	0.000873	0.00251	0.00308	-	0.0013
GO: Cellular Components
intracellular	GO:0005622	1763	10	1.8554	3.854e-16	1.61e-21	3.21e-15	2.42e-22	1.24e-21	9.59e-26	9.71e-23	8.31e-22	1.04e-16	3.7e-27	5.4e-16
nucleus	GO:0005634	1312	10	1.6125	1.7763e-05	2.51e-09	2.69e-08	3.23e-08	0.000129	4e-14	6.33e-08	4.81e-09	3.33e-05	1.52e-05	5.41e-12
clathrin adaptor complex	GO:0030131	23	6	4.4562	0.0287477	0.000303	0.0373	0.0408	0.0655	0.00819	0.00186	0.00153	0.000254	0.129	0.00274
membrane	GO:0016020	1531	8	1.4038	0.00614748	0.000601	3.15e-06	2.21e-05	0.0454	2.41e-05	0.00013	0.000167	0.000225	2.45e-06	0.0149
GO: Biological Process
protein amino acid phosphorylation	GO:0006468	480	10	2.1461	1.98529e-07	2.21e-12	7.15e-08	3.23e-13	2.02e-08	5.95e-07	1.44e-08	8.46e-07	7.56e-08	2.59e-09	3.6e-07
regulation of transcription, DNA-dependent	GO:0006355	1007	10	1.7279	7.63299e-05	5.26e-10	0.000746	2.04e-06	1.45e-05	5.95e-13	2.92e-07	3.22e-08	4.34e-07	2.61e-12	2.59e-10
metabolic process	GO:0008152	629	10	1.9222	2.03536e-06	6.91e-09	6.27e-07	5.9e-08	2.14e-09	5.95e-07	3.59e-07	3.22e-08	3.68e-09	6.87e-08	1.86e-05
signal transduction	GO:0007165	466	10	2.002	3.31288e-05	3.68e-07	3.32e-08	6.87e-06	1.3e-06	1.32e-07	1.44e-08	0.000296	3.7e-07	3.2e-06	2.3e-05
intracellular protein transport	GO:0006886	211	9	2.4358	0.00244216	1.42e-06	2.53e-08	8.08e-08	0.000586	2.36e-07	6.61e-08	4.4e-05	0.0188	0.00497	1.98e-05
transport	GO:0006810	424	8	1.8768	0.00837354	0.0054	5.1e-08	2.04e-06	0.0162	1.32e-07	0.0613	0.000669	0.000139	2.04e-06	2.31e-05
GO: Molecular Function
protein binding	GO:0005515	1557	10	2.0321	1.13721e-20	2.62e-30	1.88e-23	9.17e-27	1.02e-26	1.04e-19	3.83e-31	9.19e-23	2.11e-28	9.61e-21	3.15e-26
zinc ion binding	GO:0008270	1687	10	1.9805	6.98493e-23	2.62e-30	1.9e-22	1.57e-24	4.8e-22	7.64e-24	1.39e-24	1.91e-25	1.77e-23	2.46e-29	2.09e-27
ATP binding	GO:0005524	1140	10	2.0608	1.42489e-16	5.41e-20	1.32e-19	5.55e-20	1.34e-17	1.4e-18	5.3e-16	1.85e-18	1.75e-24	1.14e-24	8.78e-16
nucleic acid binding	GO:0003676	1233	10	1.9608	9.71085e-12	4.89e-16	9.7e-11	3.46e-22	8.39e-15	6.11e-21	3.91e-17	9.88e-14	5.28e-25	2.91e-21	7.48e-16
binding	GO:0005488	884	10	2.0941	5.83085e-09	4.89e-16	3.47e-17	1.61e-19	5.83e-08	4.28e-12	5.54e-20	1.09e-16	4.19e-12	1.83e-18	7.82e-20
protein serine/threonine kinase activity	GO:0004674	421	10	2.1694	6.2945e-07	2.82e-13	3.51e-07	8.38e-13	1.06e-07	7.1e-07	7.85e-08	2.02e-07	3.99e-06	1.66e-07	6.91e-07
protein kinase activity	GO:0004672	473	10	2.1459	1.67981e-07	4.78e-13	8.46e-08	2.62e-13	2.89e-08	7.1e-07	1.79e-08	4.56e-07	1.39e-08	5.14e-10	3.68e-07
catalytic activity	GO:0003824	855	10	1.9453	4.46547e-08	4.78e-13	4.45e-07	2.98e-12	5.03e-12	6.16e-12	1.19e-09	6.73e-13	2.72e-17	3.1e-10	3.19e-11
DNA binding	GO:0003677	815	10	1.6589	0.00112755	1.34e-08	0.00548	1.64e-05	0.000153	2.12e-06	3.95e-06	3.74e-09	0.00337	0.00225	1.54e-08
protein-tyrosine kinase activity	GO:0004713	326	10	2.0337	0.000919296	1.43e-08	0.000179	4.86e-08	0.000269	0.00798	0.000205	0.000248	1.4e-05	0.000234	6.39e-05
nucleotide binding	GO:0000166	459	10	2.0236	0.000160926	2.77e-05	0.000309	0.000843	0.000414	2.33e-11	1.15e-05	4.09e-11	2e-13	9.47e-09	4.05e-06
oxidoreductase activity	GO:0016491	289	8	1.9547	0.0165195	0.000393	0.111	1.7e-05	0.000429	5.35e-05	0.00607	0.00742	0.000112	1.56e-07	0.0397
calcium ion binding	GO:0005509	490	10	1.8533	7.1286e-05	0.000399	0.000124	1.07e-05	1.23e-06	8.8e-05	3.95e-06	1.88e-05	1.4e-05	3.88e-06	4.93e-05
helicase activity	GO:0004386	117	7	2.4762	0.0253316	0.00092	0.00892	0.00272	4.54e-05	0.0012	0.000107	0.159	3.99e-06	0.0407	0.0397
