# Supplementary material for: STaRRRT: a table of short tandem repeats in regulatory regions of the human genome
Source: BMC Genomics. 2013 Nov 15;14:795. doi: 10.1186/1471-2164-14-795 (PMC3840602; doi:10.1186/1471-2164-14-795)
Supplement: Additional file 2 — Supplementary methods. (SQL code; R scripts; R/Markdown HTML-based report). [file 1471-2164-14-795-S2.zip]

Archive with 5 entries (5 files):
- 1088845327100107_add2/createTables.sql
- 1088845327100107_add2/process_heat_results.R
- 1088845327100107_add2/srTable_functions.R
- 1088845327100107_add2/STaRRRT_analysis_knitR-markdown.html
- 1088845327100107_add2/STaRRRT_analysis_knitR-markdown.Rmd
