# Supplementary material for: STaRRRT: a table of short tandem repeats in regulatory regions of the human genome
Source: BMC Genomics. 2013 Nov 15;14:795. doi: 10.1186/1471-2164-14-795 (PMC3840602; doi:10.1186/1471-2164-14-795)
Supplement: Additional file 2 — Supplementary methods. (SQL code; R scripts; R/Markdown HTML-based report). [file 1471-2164-14-795-S2.zip › 1088845327100107_add2/createTables.sql]

DROP TABLE IF EXISTS knownCononicalMultipleIds;

CREATE TABLE knownCononicalMultipleIds AS (
SELECT canon.chrom, canon.chromStart, canon.chromEnd, ref.cdsStart, ref.cdsEnd, ens.strand,
canon.transcript AS `knownGeneId`,
ref.name AS `refSeqId`, ens.name AS `ensGeneId`,
kgtx.sourceAcc,
ref.name2 AS `hgncSymbol`,
array.value AS U133Id, arrayPlus2.value AS U133Plus2Id, kgtx.category
FROM knownCanonical AS canon
LEFT JOIN knownToRefSeq AS knownToRef ON knownToRef.name = canon.transcript
LEFT JOIN knownToEnsembl AS knownToEns ON knownToEns.name = canon.transcript
LEFT JOIN refGene AS ref ON knownToRef.value = ref.name
LEFT JOIN ensGene AS ens ON knownToEns.value = ens.name
LEFT JOIN kgTxInfo AS kgtx ON kgtx.name = canon.transcript 
LEFT JOIN knownToU133Plus2 AS arrayPlus2 ON arrayPlus2.name = canon.transcript
LEFT JOIN knownToU133 AS array ON array.name = canon.transcript
WHERE canon.chrom NOT LIKE '%hap%' 
AND canon.chrom NOT LIKE '%random%'
AND canon.chrom NOT LIKE '%chrUn%'
GROUP BY canon.chrom, canon.chromStart, canon.chromEnd);

ALTER TABLE knownCononicalMultipleIds
ADD INDEX chromStrandIdx (chrom(14), strand);

DROP TABLE IF EXISTS simpleRepeatsNearCanonicalTss;

CREATE TABLE simpleRepeatsNearCanonicalTss AS (
SELECT ids.*,
CAST(sr.chromStart AS SIGNED) - CAST(ids.chromStart AS SIGNED) AS `txPos`,
sr.chromStart AS `srStart`, sr.chromEnd AS `srEnd`,
sr.period, sr.copyNum AS `numRepeats`,
CAST(sr.chromEnd AS SIGNED) - CAST(sr.chromStart AS SIGNED) AS `srLength`,
sr.consensusSize, sr.perMatch, sr.perIndel, sr.score,sr.A , sr.C, sr.G, sr.T,
sr.entropy, sr.sequence
FROM knownCononicalMultipleIds AS ids
JOIN simpleRepeat AS sr ON sr.chrom = ids.chrom AND ids.strand = "+" AND
sr.period BETWEEN 1 AND 9 AND sr.perMatch >= 90 AND
sr.chromStart >= ids.chromStart - 2000 AND sr.chromEnd <= ids.chromStart + 1000
WHERE ids.refSeqId IS NOT NULL)
UNION
(SELECT ids.*,
-(CAST(sr.chromEnd AS SIGNED) - CAST(ids.chromEnd AS SIGNED)) AS `txPos`,
sr.chromStart AS `srStart`, sr.chromEnd AS `srEnd`,
sr.period, sr.copyNum AS `numRepeats`,
CAST(sr.chromEnd AS SIGNED) - CAST(sr.chromStart AS SIGNED) AS `srLength`,
sr.consensusSize, sr.perMatch, sr.perIndel, sr.score, sr.A, sr.C, sr.G, sr.T,
sr.entropy, sr.sequence
FROM knownCononicalMultipleIds AS ids
JOIN simpleRepeat AS sr ON sr.chrom = ids.chrom AND ids.strand = "-" AND
sr.period BETWEEN 1 AND 9 AND sr.perMatch >= 90 AND
sr.chromEnd <= ids.chromEnd + 2000 AND sr.chromStart >= ids.chromEnd - 1000
WHERE ids.refSeqId IS NOT NULL)
;

DROP TABLE IF EXISTS simpleRepeatsInGenes; 

CREATE TABLE simpleRepeatsInGenes AS (
SELECT ids.*,
CAST(sr.chromStart AS SIGNED) - CAST(ids.chromStart AS SIGNED) AS `txPos`,
sr.chromStart AS `srStart`, sr.chromEnd AS `srEnd`,
sr.period, sr.copyNum AS `numRepeats`,
CAST(sr.chromEnd AS SIGNED) - CAST(sr.chromStart AS SIGNED) AS `srLength`,
sr.consensusSize, sr.perMatch, sr.perIndel, sr.score,sr.A , sr.C, sr.G, sr.T,
sr.entropy, sr.sequence
FROM knownCononicalMultipleIds AS ids
JOIN simpleRepeat AS sr ON sr.chrom = ids.chrom AND ids.strand = "+" AND
sr.period BETWEEN 1 AND 9 AND sr.perMatch >= 90 AND
sr.chromStart >= ids.chromStart + 1000 AND sr.chromEnd <= ids.chromEnd
WHERE ids.refSeqId IS NOT NULL)
UNION
(SELECT ids.*,
-(CAST(sr.chromEnd AS SIGNED) - CAST(ids.chromEnd AS SIGNED)) AS `txPos`,
sr.chromStart AS `srStart`, sr.chromEnd AS `srEnd`,
sr.period, sr.copyNum AS `numRepeats`,
CAST(sr.chromEnd AS SIGNED) - CAST(sr.chromStart AS SIGNED) AS `srLength`,
sr.consensusSize, sr.perMatch, sr.perIndel, sr.score, sr.A, sr.C, sr.G, sr.T,
sr.entropy, sr.sequence
FROM knownCononicalMultipleIds AS ids
JOIN simpleRepeat AS sr ON sr.chrom = ids.chrom AND ids.strand = "-" AND
sr.period BETWEEN 1 AND 9 AND sr.perMatch >= 90 AND
sr.chromEnd <= ids.chromEnd - 1000 AND sr.chromStart >= ids.chromStart
WHERE ids.refSeqId IS NOT NULL)
;
