# Supplementary material for: STaRRRT: a table of short tandem repeats in regulatory regions of the human genome
Source: BMC Genomics. 2013 Nov 15;14:795. doi: 10.1186/1471-2164-14-795 (PMC3840602; doi:10.1186/1471-2164-14-795)
Supplement: Additional file 2 — Supplementary methods. (SQL code; R scripts; R/Markdown HTML-based report). [file 1471-2164-14-795-S2.zip › 1088845327100107_add2/process_heat_results.R]

##################################################################################
# Bring in HEAT results and process
##################################################################################

rm(list=ls())

#path_data <- file.path("/home", "ros259", "Dropbox", "Eclipse")
#path_data <- file.path("C:", "Users", "ros259", "Dropbox", "Eclipse")
path_data <- file.path("/home", "ros259", "Eclipse", "Workspace", "R_SimpleRepeatsAroundTSS")
setwd(path_data)

source("srTable_functions.R")

heat_all_bh <- ProcessHeat(file.path(path_data, "hinvId_STaRRRT_HEAT_results.txt"))
heat_intron_bh <- ProcessHeat(file.path(path_data, "hinvId_intron_control_HEAT_results.txt"))
heat_exon_bh <- ProcessHeat(file.path(path_data, "hinvId_exon_control_HEAT_results.txt"))


bh_cutoff <- 0.01
#heat_all_bh <- lapply(heat_all, function(x) x[x$p_bh < bh_cutoff, ])
#heat_intron_bh <- lapply(heat_intron, function(x) x[x$p_bh < bh_cutoff, ])
#heat_exon_bh <- lapply(heat_exon, function(x) x[x$p_bh < bh_cutoff, ])

WriteHeat(heat_all_bh, file = "hinvId_STaRRRT_HEAT_results_processed.txt", cutoff = bh_cutoff)
WriteHeat(heat_intron_bh, file = "hinvId_intron_control_HEAT_results_processed.txt", cutoff = bh_cutoff)
WriteHeat(heat_exon_bh, file = "hinvId_exon_control_HEAT_results_processed.txt", cutoff = bh_cutoff)

for (anno in names(heat_all_bh)) {
  print(anno)
  write.csv(MakeFinalHeatTable(anno, bh_cutoff),
            file = file.path(path_data, paste("HEAT_hinvId_Table_Final-", anno, "-anno_", bh_cutoff, ".csv", sep = "")),
            row.names = FALSE
  )
}

# Combine random intron samples
sample_list <- lapply(1:10, function(i)
			ProcessHeat(file.path(
							path_data,
							paste("hinvId_intron_control_HEAT_results_sample", i, ".txt", sep='')
		)
	)
)


intron_signif <- data.frame(anno=unique(c(names(heat_intron_bh), do.call(c, lapply(sample_list, names)))), stringsAsFactors=FALSE)
enriched_res <- sapply(heat_intron_bh, function(x) sum(x$p_bh < bh_cutoff))
matches <- match(names(enriched_res), intron_signif$anno)
intron_signif$enriched <- NA
intron_signif$enriched[matches] <- enriched_res

for(i in 1:length(sample_list)) {
	sample_res <- sapply(sample_list[[i]], function(x) sum(x$p_bh < bh_cutoff))
	matches <- match(names(sample_res), intron_signif$anno)
	intron_signif[matches, paste('S', i, sep='')] <- sample_res
}
intron_signif[is.na(intron_signif)] <- 0
intron_signif$mean_S <- apply(intron_signif[ , grep('S\\d+', names(intron_signif))], 1, mean)
intron_signif$sd_S <- round(apply(intron_signif[ , grep('S\\d+', names(intron_signif))], 1, sd), 1)
intron_signif

write.csv(intron_signif,
		file = file.path(path_data, "HEAT_samples_comparison.csv"),
				row.names = FALSE
)


for(anno in names(sample_list[[1]])) {
	print(anno)
	
	sample_table <- MakeHeatSampleTable(sample_list, anno, pvalue_cutoff = bh_cutoff, agreement = 6)
	write.csv(sample_table,
			file = file.path(path_data, paste("HEAT_hinvId_Table_Samples-", anno, "-anno_", bh_cutoff, ".csv", sep = "")),
			row.names = FALSE
	)
}
