# Supplementary material for: STaRRRT: a table of short tandem repeats in regulatory regions of the human genome
Source: BMC Genomics. 2013 Nov 15;14:795. doi: 10.1186/1471-2164-14-795 (PMC3840602; doi:10.1186/1471-2164-14-795)
Supplement: Additional file 2 — Supplementary methods. (SQL code; R scripts; R/Markdown HTML-based report). [file 1471-2164-14-795-S2.zip › 1088845327100107_add2/srTable_functions.R]

ExtractExons <- function(genetable) {
	
	exon_start_list <- strsplit(genetable$exonStarts, ",")
	exon_end_list <- strsplit(genetable$exonEnds, ",")
	#gene_cols <- c("name", "name2", "chrom", "strand")
	
	expanded_list <- lapply(1:length(exon_start_list), function(i) { 
				cbind(as.character(genetable[i, "name"]),
						as.character(genetable[i, "name2"]),
						as.character(genetable[i, "chrom"]),
						as.character(genetable[i, "strand"]),
				    as.character(genetable[i, "txStart"]),
				    as.character(genetable[i, "txEnd"]),
				    as.character(genetable[i, "cdsStart"]),
				    as.character(genetable[i, "cdsEnd"]),
						exon_start_list[[i]], exon_end_list[[i]]) } )
	
	exons <- as.data.frame(do.call("rbind", expanded_list), stringsAsFactors = FALSE)
	names(exons) <- c("name", "name2", "chrom", "strand", "txStart", "txEnd", "cdsStart", "cdsEnd", "exonStart", "exonEnd")
  exons$txStart <- as.numeric(exons$txStart) + 1 # correct for 0-based coords in table
	exons$txEnd <- as.numeric(exons$txEnd)
	exons$cdsStart <- as.numeric(exons$cdsStart) + 1 # correct for 0-based coords in table
	exons$cdsEnd <- as.numeric(exons$cdsEnd)
  exons$exonStart <- as.numeric(exons$exonStart) + 1 # correct for 0-based coords in table
	exons$exonEnd <- as.numeric(exons$exonEnd)
	exons <- exons[order(exons$chrom, exons$txStart), ]
  exons
}


ExtractIntrons <- function(genetable, keepIntronless = FALSE) {
  
  exon_start_list <- strsplit(genetable$exonStarts, ",")
  exon_start_list <- lapply(exon_start_list, function(i) as.numeric(i) + 1)
  exon_end_list <- strsplit(genetable$exonEnds, ",")
  exon_end_list <- lapply(exon_end_list, as.numeric)
  
  # Remove first exon end element, convert to numeric and minus one
  intron_start_list <- lapply(1:length(exon_end_list), function(i) { exon_end_list[[i]][1:length(exon_end_list[[i]]) - 1] + 1})
  # Remove first exon end element, convert to numeric and minus one
  intron_end_list <- lapply(1:length(exon_start_list), function(i) { exon_start_list[[i]][-1] - 1})

  # Find instances where there are no introns and convert to NA
  intron_start_lengths <- sapply(intron_start_list, length)
  is_intronless <- intron_start_lengths == 0
  intron_start_list[is_intronless] <- NA
  intron_end_list[is_intronless] <- NA
  
  expanded_list <- lapply(1:length(intron_start_list), function(i) {
    cbind(as.character(genetable[i, "name"]),
          as.character(genetable[i, "name2"]),
          as.character(genetable[i, "chrom"]),
          as.character(genetable[i, "strand"]),
          as.character(genetable[i, "txStart"]),
          as.character(genetable[i, "txEnd"]),
          as.character(genetable[i, "cdsStart"]),
          as.character(genetable[i, "cdsEnd"]),
          as.character(intron_start_list[[i]]), as.character(intron_end_list[[i]])) } )
  
  
  introns <- as.data.frame(do.call("rbind", expanded_list), stringsAsFactors = FALSE)
  names(introns) <- c("name", "name2", "chrom", "strand", "txStart", "txEnd", "cdsStart", "cdsEnd", "intronStart", "intronEnd")
  introns$txStart <- as.numeric(introns$txStart) + 1 # correct for 0-based coords in table
  introns$txEnd <- as.numeric(introns$txEnd)
  introns$cdsStart <- as.numeric(introns$cdsStart) + 1 # correct for 0-based coords in table
  introns$cdsEnd <- as.numeric(introns$cdsEnd)
  introns$intronStart <- as.numeric(introns$intronStart)
  introns$intronEnd <- as.numeric(introns$intronEnd)
  
  if(keepIntronless == FALSE) {
    introns <- introns[!is.na(introns$intronStart), ]
  }
  
  introns <- introns[order(introns$chrom, introns$txStart), ]
  introns
}


UtrRanges <- function(genetable) {
  
  is_sense <- genetable$strand == "+"
  # UCSC seems to have the CDS start == transcription end and 
  # CDS Start == CDS End for non-coding genes
  # Exploit this to find coding genes
  is_coding <- genetable$cdsStart != genetable$cdsEnd
  
  utrs <- genetable[ ,c("name", "name2", "chrom", "strand", "txStart", "txEnd", "cdsStart", "cdsEnd")]
  
  # 5'UTRs
  # sense
  utrs$fiveUtrStart[is_sense & is_coding] <- utrs$txStart[is_sense & is_coding] + 1 # correct for 0-based coords
  utrs$fiveUtrEnd[is_sense & is_coding] <- utrs$cdsStart[is_sense & is_coding] + 1 # correct for 0-based coords
  # antisense
  utrs$fiveUtrStart[!is_sense & is_coding] <- utrs$cdsEnd[!is_sense & is_coding] + 1 # correct for 0-based coords
  utrs$fiveUtrEnd[!is_sense & is_coding] <- utrs$txEnd[!is_sense & is_coding] + 1 # correct for 0-based coords
  # For non-coding genes a 5'UTR doesn't make sense, so make is a range of 0
  utrs$fiveUtrStart[is_sense & !is_coding] <- utrs$txStart[is_sense & !is_coding] + 1 # correct for 0-based coords
  utrs$fiveUtrEnd[is_sense & !is_coding] <- utrs$txStart[is_sense & !is_coding] + 1 # correct for 0-based coords
  utrs$fiveUtrStart[!is_sense & !is_coding] <- utrs$txEnd[!is_sense & !is_coding] + 1 # correct for 0-based coords
  utrs$fiveUtrEnd[!is_sense & !is_coding] <- utrs$txEnd[!is_sense & !is_coding] + 1 # correct for 0-based coords
  
  # 3'UTRs
  # sense
  utrs$threeUtrStart[is_sense & is_coding] <- utrs$cdsEnd[is_sense & is_coding] + 1 # correct for 0-based coords
  utrs$threeUtrEnd[is_sense & is_coding] <- utrs$txEnd[is_sense & is_coding] + 1 # correct for 0-based coords
  # antisense
  utrs$threeUtrStart[!is_sense & is_coding] <- utrs$txStart[!is_sense & is_coding] + 1 # correct for 0-based coords
  utrs$threeUtrEnd[!is_sense & is_coding] <- utrs$cdsStart[!is_sense & is_coding] + 1 # correct for 0-based coords
  # For non-coding genes a 5'UTR doesn't make sense, so make is a range of 0
  utrs$threeUtrStart[is_sense & !is_coding] <- utrs$txEnd[is_sense & !is_coding] + 1 # correct for 0-based coords
  utrs$threeUtrEnd[is_sense & !is_coding] <- utrs$txEnd[is_sense & !is_coding] + 1 # correct for 0-based coords
  utrs$threeUtrStart[!is_sense & !is_coding] <- utrs$txStart[!is_sense & !is_coding] + 1 # correct for 0-based coords
  utrs$threeUtrEnd[!is_sense & !is_coding] <- utrs$txStart[!is_sense & !is_coding] + 1 # correct for 0-based coords
  
  utrs <- utrs[order(utrs$chrom, utrs$txStart), ]
  utrs
}


TssRanges <- function(genetable, upstream = 2000, downstream = 0) {
  
  is_sense <- genetable$strand == "+"
  tss <- genetable[ ,c("name", "chrom", "strand", "txStart", "txEnd")]
  # sense
  tss$tssStart[is_sense] <- tss$txStart[is_sense] - upstream + 1 # correct for 0-based coords
  tss$tssEnd[is_sense] <- tss$txStart[is_sense] + downstream # correct for 0-based coords
  # antisense
  tss$tssStart[!is_sense] <- tss$txEnd[!is_sense] - downstream + 1 # correct for 0-based coords
  tss$tssEnd[!is_sense] <- tss$txEnd[!is_sense] + upstream # correct for 0-based coords
  
  tss <- tss[order(tss$chrom, tss$txStart), ]
  tss
}


GRangesDataFrame <- function(df = NA, chrom = "chrom", start = "start", end = "end", name = NA, upstream = 0, downstream = 0, strand = "strand", metadata = FALSE, strandedness = TRUE) {
	
	# Takes a dataframe and converts it to a GRanges object
	# using the chrom, start, end and strand columns supplied
	# The ranges can be expanded by using the upstream and downstream arguments
	# Upstream and downstream are strand aware. For example,
	# start = 100, end = 110, upstream = 5, downstream = 8 on the sense strand is:
	# a range of start = 95 to end = 118.
	# On the antisense strand, a start is an end and an end is a start (like UCSC tables)
	# start = 100, end = 110, upstream = 5, downstream = 8 on the antisense strand is:
	# start = 92 to end = 115.
	# It is possible to specify a point (like a SNP) by just giving a start coordinate
	# say, start = 100, end = 100.
	
	# df is a data.frame
	# chrom, start, end and optionally name need to be character strings and specify the columns of df.
	# Upstream and downstream need to be single integers
	
	# If no strandedness is FALSE the standard GRanges indeterminate strand
	# identifier "*" will be used. Strand specificity is important in
	# matching and finding overlaps later.
	
	# Sanity checks
	require(GenomicRanges)
	
	if(class(df) != "data.frame") {
		stop("Please supply a data.frame in df")
	}
	if(sum(c(chrom, start, end, strand) %in% names(df)) != 4) {
    if(is.na(strand)) {
      # make a dummy strand column
      df$dummystrand <- "+"
      strand <- "dummystrand"
      if(strandedness == TRUE) {
        stop("Strandedness must be false if strand is NA")
      }
      
    } else {
      stop("Can't find one or more of the chrom, start, end or strand columns in the data.frame")  
    }
	}
	if(class(upstream) != "numeric" & length(upstream) != 1) {
		stop("Invalid upstream argument. Require a single integer")
	}
	if(class(downstream) != "numeric" & length(downstream) != 1) {
		stop("Invalid downstream argument. Require a single integer")
	}
	
	is_sense <- df[ ,strand] == "+"
	
	# Sense strand
	granges_table_sense <- GRanges(seqnames = Rle(df[is_sense, chrom]),
			ranges = IRanges(start = df[is_sense, start] - upstream,
					end = df[is_sense, end] + downstream),
			strand = df[is_sense, strand]
	)
	if(!is.na(name)) {
		names(granges_table_sense) <- df[is_sense, name]
	}
	if(metadata == TRUE) {
		meta_data_cols <- names(df)[!names(df) %in% c(chrom, start, end, strand, name)]
		elementMetadata(granges_table_sense) <- df[is_sense, meta_data_cols]
	}
	
	# Antisense strand
	granges_table_antis <- GRanges(seqnames = Rle(df[!is_sense, chrom]),
			ranges = IRanges(start = df[!is_sense, start] - downstream,
					end = df[!is_sense, end] + upstream),
			strand = df[!is_sense, strand]
	)
	if(!is.na(name)) {
		names(granges_table_antis) <- df[!is_sense, name]
	}	
	if(metadata == TRUE) {
		meta_data_cols <- names(df)[!names(df) %in% c(chrom, start, end, strand, name)]
		elementMetadata(granges_table_antis) <- df[!is_sense, meta_data_cols]
	}
	
	# Concatenate them together
	granges_table <- c(granges_table_sense, granges_table_antis)
	
	if(strandedness == FALSE) {
		strand(granges_table) <- Rle("*", nrow(df))	 	
	}
	granges_table
}


FillRangeMatrix <- function(tx_pos, sr_width, round = 1, increment = 1, fill = 0) {
  # Fill a matrix 
  # ts_pos: The range of the fill matrix.
  # sr_width: The width of each element
  # round: Whether the data should populate each position (round = 1) or be binned (round > 1)
  # increment: The number to increment each matrix row by for each datum.
  # fill: the initial values of the matrix
  
  if(length(increment) == length(tx_pos)) {
		increment_mode <- "by_sr"
	} else if(length(increment) == 1) {
		increment_mode <- "single"
	} else {
		stop("Increment must be length 1 or the same length as tx_pos")
	}
	
	tss_pos <- seq(-2000, 1000, by = round)
	sr_matrix <- matrix(nrow = length(tx_pos), ncol = length(tss_pos), data = fill, dimnames = list(sr = 1:length(tx_pos), tss = tss_pos))
	for(i in 1:length(tx_pos)) {
		if(round == 1) {
			start_bin = tx_pos[i]
			end_bin = tx_pos[i] + sr_width[i] - 1
		} else {
			start_bin = as.integer(tx_pos[i] / round) * round
			end_bin = as.integer((tx_pos[i] + sr_width[i] - 1) / round) * round
		}
		fill_range <- seq(start_bin, end_bin, by = round)
		
		is_range <- dimnames(sr_matrix)[[2]] %in% fill_range

    # if fill is NA, then we need to convert these cells in the matrix to 0 before addition can proceed.
    if(is.na(fill)) {
		  sr_matrix[i, is_range][is.na(sr_matrix[i, is_range])] <- 0
		}
		
    if(increment_mode == "single") {
			sr_matrix[i, is_range] <- sr_matrix[i, is_range] + increment	
		} else if(increment_mode == "by_sr") {
			sr_matrix[i, is_range] <- sr_matrix[i, is_range] + increment[i]
		}
		
	}
	sr_matrix
}


tickmarks <- function(x, smoothed, ticklength = 20, ...) {
	if(sum(smoothed$x %in% x) != length(x)) {
		stop("Cannot find some x datasets in smoothed line")
	}
	y <- numeric(0)
	for (i in x) {
		y <- c(y, smoothed$y[smoothed$x == i])
	}
	segments(x, y - ticklength/2, x, y + ticklength/2, ...)
}


pointmarks <- function(x, smoothed, ...) {
	if(sum(smoothed$x %in% x) != length(x)) {
		stop("Cannot find some x datasets in smoothed line")
	}
	y <- numeric(0)
	for (i in x) {
		y <- c(y, smoothed$y[smoothed$x == i])
	}
	#segments(x, y - ticklength/2, x, y + ticklength/2, ...)
	points(x, y, ...)
}


MakeHeatList <- function(tss_sr, match_cutoff=90, periods=1:9, range_up=-2000, range_down=1000, knownToHinv = FALSE) {
	
	is_good_chrom <- !grepl("hap|random|Un", tss_sr$chrom)
	#is_sense <- tss_sr$strand == "+"
	is_pure <- tss_sr$perMatch >= match_cutoff
	is_in_range <- tss_sr$txPos >= range_up & tss_sr$txPos <= range_down
	is_period <- tss_sr$period %in% periods
	is_mask <- is_good_chrom & is_pure & is_in_range & is_period
  
	is_upstream <- tss_sr$txPos + tss_sr$srLength <= 0
	
	outputCol <- "refSeqId"
  
  if(knownToHinv == TRUE) {
    outputCol <- "hinvId"
  }
	cat((length(unique(tss_sr[is_mask, outputCol]))), "unique", outputCol, "elements in total.\n")
  
	write.table(unique(tss_sr[is_mask, outputCol]),
			file = file.path(path_data, paste(outputCol, "_for_heat_",match_cutoff, "pure_", range_up, "to", range_down, "range_", paste(periods, collapse=""), "periods.txt", sep="")),
			row.names = FALSE, quote = FALSE, col.names = FALSE)
	write.table(unique(tss_sr[is_mask & is_upstream, outputCol]),
			file = file.path(path_data, paste(outputCol, "_for_heat-upstream",match_cutoff, "pure_", range_up, "to", range_down, "range_", paste(periods, collapse=""), "periods.txt", sep="")),
			row.names = FALSE, quote = FALSE, col.names = FALSE)
	write.table(unique(tss_sr[is_mask & !is_upstream, outputCol]),
			file = file.path(path_data, paste(outputCol, "_for_heat-downstream",match_cutoff, "pure_", range_up, "to", range_down, "range_", paste(periods, collapse=""), "periods.txt", sep="")),
			row.names = FALSE, quote = FALSE, col.names = FALSE)
}


MakeHeatControlList <- function(control_sr, match_cutoff=90, periods=1:9, sample_size = NA, prefix = "", knownToHinv = FALSE, return_list = FALSE) {

  outputCol <- "refSeqId"
  
  if(knownToHinv == TRUE) {
    outputCol <- "hinvId"
  }
  
	is_good_chrom <- !grepl("hap|random|Un", control_sr$chrom)
	is_pure <- control_sr$perMatch >= match_cutoff
	is_period <- control_sr$period %in% periods
	has_id <- !is.na(control_sr[, outputCol])
	
	is_mask <- is_good_chrom & is_pure & is_period & has_id
	cat((length(unique(control_sr[is_mask, outputCol]))), "unique", outputCol, "elements in total.\n")
  
	full_id_list <- unique(control_sr[is_mask, outputCol])
  full_id_list <- full_id_list[!is.na(full_id_list)]
  
	if (!is.na(sample_size)) {
		full_id_list <- sample(full_id_list, sample_size)
		cat("Taking a sample of ", length(full_id_list), ".\n", sep='')
	}

	write.table(full_id_list,
			file = file.path(path_data, paste(outputCol, "_", prefix, "_control_genic_for_heat_",match_cutoff, "pure_", paste(periods, collapse=""), "periods.txt", sep="")),
			row.names = FALSE, quote = FALSE, col.names = FALSE)

	if(return_list == TRUE) {
		full_id_list
	}
}


ProcessHeat <- function(heat_file) {
	
	#InterPro	7,532
	#Gene Ontology: Biological Process	638
	#Gene Ontology: Cellular Component	197
	#Gene Ontology: Molecular Function	978
	#KEGG pathway	175
	#Chromosomal band	881
	#Gene family	3,631
	#SCOP (Structural domains)	2,655
	#Subcellular localization prediction (by using Wolf PSORT)	11
	#Tissue-specific gene expression (10 tissue categories defined in H-ANGEL)	10
	#Sequence motifs in promoter regions (JASPAR)	130
	#Protein-Protein Interaction (PPI)	10,869
	
	num_tests <- data.frame(annotation = c("Cytoband", "Family", "GO (BP)", "GO (CC)", "GO (MF)", "InterPro", "JASPAR", "KEGG", "PPI", "SCOP", "SOSUI", "TSExpression", "WPSORT"),
			number = c(881, 3631, 638, 197, 978, 7532, 130, 175, 10869, 2655, 1, 10, 11)
	)

	heat <- read.table(file = heat_file,
			header = FALSE,
			sep = "\t",
			quote = "\"",
			col.names = c("type", "id", "name", "obs", "total", "num_in_set", "all_transcripts", "p", "corrected_p", "hit_id"),
			stringsAsFactors = FALSE,
	 
	)
	heat <- heat[, !(names(heat) %in% c("hit_id", "corrected_p"))]
	heat$exp <- round(heat$total * heat$num_in_set  / heat$all_transcripts, 1) 
	heat$enrich <- round(heat$obs / heat$exp, 3)  
	heat <- heat[order(heat$type, heat$p), ]
	
	tidy_heat <- heat[, c("type", "id", "name", "num_in_set", "obs", "exp", "enrich", "p")]
	tidy_list <- lapply(unique(tidy_heat$type), function(x) {
				this_subset <- tidy_heat[tidy_heat$type == x, ]
				this_subset
			}
	)
	names(tidy_list) <- unique(tidy_heat$type)
	
	for (this_set in names(tidy_list)) {
		if(this_set %in% c("TSExpression", "SOSUI", "WPSORT", "Cytoband")) {
			tidy_list[[this_set]]$name <- tidy_list[[this_set]]$id
		}
		
		nas.to.fill <- num_tests$number[num_tests$annotation == this_set] - nrow(tidy_list[[this_set]])
		raw_p <- c(tidy_list[[this_set]]$p, rep(NA, nas.to.fill))
		if(length(raw_p) > 1) {
			adjp_list <- mt.rawp2adjp(raw_p, "BH")
			tidy_list[[this_set]]$p_bh <- signif(adjp_list$adjp[adjp_list$index, "BH"][1:nrow(tidy_list[[this_set]])], 3)
		} else {
			tidy_list[[this_set]]$p_bh <- tidy_list[[this_set]]$p 
		}
	}
	tidy_list
}


WriteHeat <- function(heat_out, file = "", cutoff = NA) {
	if(!is.na(cutoff) & is.numeric(cutoff)) {
		heat_out <- lapply(heat_out, function(x) x[x$p_bh < cutoff, ])
	}
	num_tables <- length(heat_out)
	write.table(heat_out[[1]], file = file, append = FALSE, sep = "\t", row.names = FALSE, col.names = TRUE)
	if(num_tables > 1) {
		for(i in 2:num_tables) {
			write.table(heat_out[[i]], file = file, append = TRUE, sep = "\t", row.names = FALSE, col.names = FALSE)	
		}
	}
}


MakeDistributionPlot <- function(tss_sr, f = 0.01) {

	sr_matrix <- FillRangeMatrix(tx_pos = tss_sr$txPos,
			sr_width = tss_sr$srLength,
			round = 1,
			increment = 1
	)
	
	sr_dist <- apply(sr_matrix, 2, mean)
	smoothed <- lowess(x = names(sr_dist), y = sr_dist, f = f, delta = 1/500)		
	
	plot(x = names(sr_dist), y = sr_dist, type = "n",
			xlab = "",
			ylab = "Density of STRs"
	)
	
	points(x = names(sr_dist), y = sr_dist, type = "p", cex = 0.3, pch = 21, col = "#00000060")
	lines(smoothed, type = "l", lwd = 1, col = "#44444470")
}


MakePeriodPlot <- function(tss_sr, max_y_lim=60, rep_subset=TRUE, f = 0.06, main = "Density by repeat period") {
  require(RColorBrewer)
	tr_periods <- data.frame(period = 1:9, cols = paste(brewer.pal(9, "Set1"), "C0", sep = ""), stringsAsFactors = FALSE)
	tr_periods <- tr_periods[tr_periods$period %in% sort(unique(tss_sr$period)), ]
	
	this_delta <- round(diff(range(tss_sr$txPos)) / 500, 0)
	sr_matrix <- FillRangeMatrix(tx_pos = tss_sr$txPos[rep_subset],
			sr_width = tss_sr$srLength[rep_subset],
			round = 1,
			increment = 1)

	plot(tss_sr$txPos,
			xlim = c(-2000, 1000),
			ylim = c(0, max_y_lim),
			type = "n",
			xlab = "",
			ylab = "Density of STRs"
	)

	for(p in tr_periods$period) {
		if(sum(tss_sr$period[rep_subset] == p) != 0) {
			if(sum(tss_sr$period[rep_subset] == p) == 1) {
				sr_period <- sr_matrix[tss_sr$period[rep_subset] == p, ]
			}
			else {
				sr_period <- apply(sr_matrix[tss_sr$period[rep_subset] == p, ], 2, sum)
			}
			smoothed <- lowess(x = names(sr_period), y = sr_period, f = f, delta = this_delta)
			lines(smoothed, col = tr_periods$cols[tr_periods$period == p], lwd = 2)
		}
		
	}
	legend(500, max_y_lim + 1, tr_periods$period, fill = tr_periods$cols, col = "black", cex = 1, ncol = 3)
	
}


MakeBaseCompositionPlot <- function(tss_sr, max_y_lim=50, f = 0.05) {
  
  this_delta <- round(diff(range(tss_sr$txPos)) / 500, 0)
  
  plot(tss_sr$txPos,
       xlim = c(-2000, 1000),
       ylim = c(0, max_y_lim),
       type = "n",
       xlab = "",
       ylab = "Percentage of bases"
  )
  bases <- data.frame(base = c("A", "C", "G", "T"), col = c("darkgreen", "blue", "black", "red"), stringsAsFactors = FALSE)
  for(i in 1:nrow(bases)) {
    
    sr_matrix <- FillRangeMatrix(tx_pos = tss_sr$txPos,
                                 sr_width = tss_sr$srLength,
                                 round = 1,
                                 increment = tss_sr[[bases$base[i]]], 
                                 fill = NA)
    
    mean_line <- apply(sr_matrix, 2, mean, na.rm = TRUE)
    mean_line <- mean_line[!is.nan(mean_line)]
    
    lines(lowess(as.numeric(names(mean_line)), mean_line, f = f, delta = this_delta), col = bases$col[i], lwd = 2)	
  }
  legend(50, max_y_lim, bases$base, fill = bases$col, col = "black", cex = 0.8, ncol = 4)
}


MakeNumRepeatsPlot <- function(tss_sr, max_y_lim=20, f = 0.05) {
  this_delta <- round(diff(range(tss_sr$txPos)) / 500, 0)
  plot(tss_sr$txPos,
       xlim = c(-2000, 1000),
       ylim = c(0, max_y_lim),
       type = "n",
       xlab = "",
       ylab = "Number of repeat units"
  )
  
  sr_matrix <- FillRangeMatrix(tx_pos = tss_sr$txPos,
                               sr_width = tss_sr$srLength,
                               round = 1,
                               increment = tss_sr$numRepeats, 
                               fill = NA)
  
  mean_line <- apply(sr_matrix, 2, mean, na.rm = TRUE)
  mean_line <- mean_line[!is.nan(mean_line)]
  
  lines(lowess(as.numeric(names(mean_line)), mean_line, f = f, delta = this_delta), lwd = 2)	
}


FigurePanel <- function(df) {
  library(RColorBrewer)
  par(mfcol = c(4,1), mar=c(3,4,2,4) + 0.1)
  
  subpanel_name_loc <- -2350
  
  MakeDistributionPlot(df, f = 0.01)
  abline(v = 0, col = "#D0000080", lty = 1)
  mtext("(A)", 3, at=subpanel_name_loc, line=0.9, cex=1.0)
  
  MakePeriodPlot(df, max_y_lim=38, f = 0.02)
  abline(v = 0, col = "#D0000080", lty = 1)
  mtext("(B)", 3, at=subpanel_name_loc, line=0.9, cex=1.0)
  
  MakeNumRepeatsPlot(df, max_y_lim=24, f = 0.02)
  abline(v = 0, col = "#D0000080", lty = 1)
  mtext("(C)", 3, at=subpanel_name_loc, line=0.9, cex=1.0)
  
  # Plot base composition plots
  #par(mar=c(3.5,4,2,4) + 0.1)
  MakeBaseCompositionPlot(df, max_y_lim=60, f = 0.02)
  abline(v = 0, col = "#D0000080", lty = 1)
  mtext("(D)", 3, at=subpanel_name_loc, line=0.9, cex=1.0)
  mtext("Position relative to TSS", 1, line=1.8, cex = 0.7)
}


RepeatDistribution <- function(refGene, sr_table) {
	
	# Get the distribution of genes by chromosome
	chrom_dist <- data.frame(table(refGene$chrom))
	names(chrom_dist) <- c("chrom", "genes")
	
	sr_dist <- data.frame(table(sr_table$chrom))
	names(sr_dist) <- c("chrom", "obs")
	chrom_sr_dist <- merge(chrom_dist, sr_dist)
	# Filter out hap and ChrUn chromosomes
	chrom_sr_dist <- chrom_sr_dist[!grepl("hap|chrUn|random", chrom_sr_dist$chrom), ]
	chrom_sr_dist$exp <- round(chrom_sr_dist$genes * sum(chrom_sr_dist$obs) / sum(chrom_sr_dist$genes))  
	chrom_sr_dist$enrichment <- 1 + (chrom_sr_dist$obs - chrom_sr_dist$exp) / chrom_sr_dist$exp   
	
	
	chrom_order <- sub("chr(.*)", "\\1", chrom_sr_dist$chrom)
	chrom_order[chrom_order == "X"] <- 23
	chrom_order[chrom_order == "Y"] <- 24
	chrom_order[chrom_order == "M"] <- 25
	chrom_order <- as.integer(chrom_order)
	
	row.names(chrom_sr_dist) <- chrom_order 
	chrom_sr_dist[order(chrom_order), ]
	
}


HeatUnion <- function(this_set, that_set, dataset = "KEGG", diff = FALSE, p_filter=0.01) {
	
	merge(this_set[[dataset]], that_set[[dataset]][, c("id", "enrich", "p_bh")], by.x = "id", by.y = "id")
	
	is_union <- this_set[[dataset]]$id %in% that_set[[dataset]]$id
	if (diff == TRUE) {
		in_set <- this_set[[dataset]][!is_union, ]
	} else {
		in_set <- merge(this_set[[dataset]][is_union, ], this_set[[dataset]][, ], by.x = , by.y = )
		
	}
	in_set <- in_set[in_set$p_bh < p_filter, ]
	in_set
}


MakeHeatTable <- function(anno) {
	
	all_annos <- unique(c(heat_all_bh[[anno]]$id, heat_control_bh[[anno]]$id))
	
	rep_table <- data.frame(id = all_annos)
	
	tss_set <- heat_all[[anno]][, c("name", "id", "num_in_set", "obs", "p_bh")]
	names(tss_set) <- c("name", "id", "num_in_set", "obs_tss", "p_tss")
	merged_set <- merge(rep_table, tss_set, all.x = TRUE)
	merged_set$obs_gb <- NA
	merged_set$p_gb <- NA

	for (this_id in merged_set$id[merged_set$id %in% heat_control[[anno]]$id]) {
		ms <- merged_set$id == this_id
		hc <- heat_control[[anno]]$id == this_id
		
		merged_set$name[ms] <- heat_control[[anno]]$name[hc]
		merged_set$num_in_set[ms] <- heat_control[[anno]]$num_in_set[hc]
		merged_set$obs_gb[ms] <- heat_control[[anno]]$obs[hc]
		merged_set$p_gb[ms] <- heat_control[[anno]]$p_bh[hc]
	}
	merged_set <- merged_set[, c("name", "id", "num_in_set", "obs_tss", "obs_gb", "p_tss", "p_gb")]
	merged_list <- list(tss_only = merged_set[is.na(merged_set$p_gb), ],
			both = merged_set[!is.na(merged_set$p_tss) & !is.na(merged_set$p_gb), ],
			gb_only = merged_set[is.na(merged_set$p_tss), ])
	
	merged_list
}


MakeFinalHeatTable <- function(anno, pvalue_cutoff = 0.01) {
	
	all_annos <- unique(c(heat_all_bh[[anno]]$id, heat_intron_bh[[anno]]$id, heat_exon_bh[[anno]]$id))
	rep_cols <- c("name", "id", "num_in_set")
	rep_table <- rbind(heat_all_bh[[anno]][, rep_cols],
			heat_intron_bh[[anno]][, rep_cols],
			heat_exon_bh[[anno]][, rep_cols]
	)
	rep_table <- unique(rep_table)
	
	col_suffix <- c("obs", "exp", "enrich", "p_bh")
	
	m_all <- heat_all_bh[[anno]][, c("id", col_suffix)]
	names(m_all) <- c("id", paste("STaRRRT", col_suffix))
	
	m_exon <- heat_exon_bh[[anno]][, c("id", col_suffix)]
	if(!is.null(m_exon)) {
		names(m_exon) <- c("id", paste("Exon", col_suffix))  
	}
	
	m_intron <- heat_intron_bh[[anno]][, c("id", col_suffix)]
	if(!is.null(m_intron)) {
		names(m_intron) <- c("id", paste("Intron", col_suffix))
	}
	merged_set <- merge(rep_table, m_all, all.x = TRUE)
	if(!is.null(m_exon)) {
		merged_set <- merge(merged_set, m_exon, all.x = TRUE)
	}
	if(!is.null(m_intron)) {
		merged_set <- merge(merged_set, m_intron, all.x = TRUE)  
	}
	
	p_values <- as.matrix(merged_set[, grep('p_bh', names(merged_set))])
	p_values[is.na(p_values)] <- 1
	is_low_pvalue <- apply(p_values, 1, function(x)  sum(x < pvalue_cutoff) > 0)
	merged_set <- merged_set[is_low_pvalue, ]
	merged_set[order(merged_set$id), ]
}


LocationTable <- function(set.gr, upstream.gr, fiveutr.gr, exon.gr, intron.gr, threeutr.gr) {
  locations <- c(
    exon = sum(set.gr %in% exon.gr),
    intron = sum(set.gr %in% intron.gr),
    fiveutr = sum(set.gr %in% fiveutr.gr),
    threeutr = sum(set.gr %in% threeutr.gr),
    upstream = sum(set.gr %in% upstream.gr)
  )
  locations
}


MakeHeatSampleTable <- function(sample_list, anno, pvalue_cutoff = 0.01, agreement = length(sample_list)) {
	
	all_annos <- do.call(c, sapply(sample_list, function(x) unique(x[[anno]]$id)))
	rep_cols <- c("name", "id", "num_in_set")

	rep_table <- do.call(rbind, lapply(sample_list, function(x) x[[anno]][, rep_cols]))
	rep_table <- unique(rep_table)
	
	col_suffix <- c("enrich", "p_bh")
	
	for(i in 1:length(sample_list)) {
		col_names <- paste('S', i, '_', col_suffix, sep='')
		
		sample_data <- sample_list[[i]][[anno]][, c('id', col_suffix)]
		
		id_matches <- match(sample_data$id, rep_table$id)	
		rep_table[, col_names] <- NA
		if(!is.null(sample_data)) {
			rep_table[id_matches, col_names] <-  sample_data[, col_suffix]
		}
	}
	
	p_cols <- grep("p_bh", names(rep_table))
	enrich_cols <- grep("enrich", names(rep_table))
	is_signif <- !(is.na(rep_table[, p_cols]) | rep_table[, p_cols] >= pvalue_cutoff) 
	rep_table$signif_freq <- apply(is_signif, 1, sum)
	rep_table$mean_p <- apply(rep_table[, p_cols], 1, mean, na.rm=TRUE) 
	rep_table$mean_enrich <- apply(rep_table[, enrich_cols], 1, mean, na.rm=TRUE)
	rep_table[rep_table$signif_freq >= agreement, ]
}


sr.table <- function(sr = sr$period, name = "factor", id = "sr") {
  
  period_sr <- as.data.frame(table(sr))
  names(period_sr) <- c(name, "freq")
  period_sr[, name] <- as.numeric(as.character(period_sr[, name]))  
  period_sr$Proportion <- period_sr$freq / sum(period_sr$freq)
  period_sr$Dataset <- id
  period_sr
}
