# Supplementary material for: STaRRRT: a table of short tandem repeats in regulatory regions of the human genome
Source: BMC Genomics. 2013 Nov 15;14:795. doi: 10.1186/1471-2164-14-795 (PMC3840602; doi:10.1186/1471-2164-14-795)
Supplement: Additional file 2 — Supplementary methods. (SQL code; R scripts; R/Markdown HTML-based report). [file 1471-2164-14-795-S2.zip › 1088845327100107_add2/STaRRRT_analysis_knitR-markdown.Rmd]

STaRRRT Bioinformatics Analysis Document
========================================================

This is the R analysis document to accompany this paper:
**STaRRRT: A Table of Short Tandem Repeats In Regulatory Regions of the Human Genome**  
*Katherine A. Bolton, Jason P. Ross, Desma M. Grice, Nikola A. Bowden, Elizabeth G. Holliday, Kelly A. Avery-Kiejda and Rodney J. Scott*

Generate distribution statistics
-------------------------------------------------------

```{r loadfiles, echo=FALSE, message=FALSE}

require(knitr)
require(ggplot2)
require(multtest)
require(RColorBrewer)
require(GenomicRanges)

path_data <- getwd()
#path_data <- file.path("/home", "ros259", "Dropbox", "Eclipse")
#path_data <- file.path("C:", "Users", "ros259", "Dropbox", "Eclipse")
#path_data <- file.path("/home", "ros259", "Eclipse", "Workspace", "R_SimpleRepeatsAroundTSS")
path_data <- file.path("/home", "jason", "R_SimpleRepeatsAroundTSS")

setwd(path_data)

source("srTable_functions.R")

tss_sr <- read.table(file.path(path_data, "STaRRRT.txt"), stringsAsFactors = FALSE, sep = "\t", header = TRUE)

refGene <- read.table(file.path(path_data, "refGene.txt"), stringsAsFactors = FALSE, sep = "\t", 
                      col.names = c("bin", "name", "chrom", "strand", "txStart", "txEnd", "cdsStart",
                                    "cdsEnd", "exonCount", "exonStarts", "exonEnds", "score", "name2",
                                    "cdsStartStat", "cdsEndStat", "exonFrames")
                      )
sr <- read.table(file.path(path_data, "simpleRepeat.txt"), stringsAsFactors = FALSE, sep = "\t",
                      col.names = c("bin", "chrom", "chromStart", "chromEnd", "name", "period",
                                    "copyNum", "consensusSize", "perMatch", "perIndel",
                                    "score", "A", "C", "G", "T", "entropy", "sequence")
                 )

cpgIsland <- read.table(file.path(path_data, "cpgIslandExt.txt"), stringsAsFactors = FALSE, sep = "\t", 
                        col.names = c("bin",  "chrom",  "chromStart",  "chromEnd",  "name",  "length",
                                      "cpgNum",  "gcNum",  "perCpg",  "perGc",  "obsExp")
                        )

knownToHinv <- read.table(file.path(path_data, "knownToHInv.txt"), col.names = c("knownGeneId", "hinvId"), stringsAsFactors = FALSE)
knownToRefGene <- read.table(file.path(path_data, "knownToRefSeq.txt"), col.names = c("knownGeneId", "refSeqId"), stringsAsFactors = FALSE)

knownToRefgeneToHinv <- merge(knownToRefGene, knownToHinv, all.x = TRUE)
tss_sr$hinvId <- knownToHinv$hinvId[match(tss_sr$knownGeneId, knownToHinv$knownGeneId)]
```

### All the files were loaded from this path: `r path_data`.

```{r masks, echo=FALSE}

# Make boolean masks
is_str <- sr$period < 10
is_good_chrom_sr <- !grepl("hap|chrUn|random", sr$chrom)
is_good_chrom_tss <- !grepl("hap|chrUn|random", tss_sr$chrom)
is_good_chrom_rg <- !grepl("hap|chrUn|random", refGene$chrom)
```

In the STaRRRT table there are `r nrow(tss_sr)` elements in total. Of these, `r sum(!is_good_chrom_tss)` rows originate from haplotype, unplaced chromosome chunks and random chromosome chunks. If required these are removed. For the complete `r nrow(sr)` row UCSC simpleRepeats table, `r sum(!is_good_chrom_sr)` rows originate from haplotype, unplaced chromosome chunks and random chromosome chunks and are removed. Similarly, in the complete `r nrow(refGene)` row UCSC refGene table, `r sum(!is_good_chrom_rg)` rows originate from haplotype, unplaced chromosome chunks and random chromosome chunks and are removed.

```{r filtertables}
if(sum(is_good_chrom_sr) != length(is_good_chrom_sr)) {
  sr <- sr[is_good_chrom_sr, ]
  rm(is_good_chrom_sr)
  is_str <- sr$period < 10
}
if(sum(is_good_chrom_tss) != length(is_good_chrom_tss)) {
  tss_sr <- tss_sr[is_good_chrom_tss, ]
  rm(is_good_chrom_tss)
}

if(sum(is_good_chrom_rg) != length(is_good_chrom_rg)) {
  refGene <- refGene[is_good_chrom_rg, ]
  rm(is_good_chrom_rg)
}
```

```{r addcols, echo=FALSE}
sr$width <- sr$chromEnd - sr$chromStart
sr$strand <- "+"
is_sense_rg <- refGene$strand == "+"
```

After filtering, there are `r sum(is_str)` short tandem repeats (STRs) in the simpleRepeats table.

The number of unique gene symbols in STaRRRT is `r length(unique(tss_sr$hgnc))`. The proportion of HGNC genes having a STaRRRT STR is `r length(unique(tss_sr$hgncSymbol)) / length(unique(refGene$name2))` and for unique refSeq transcripts this proportion is `r length(unique(tss_sr$refSeqId)) / length(unique(refGene$name))`.

**Table of percentage STaRRRT STRs per repeat period**
```{r }
round(table(tss_sr$period) / nrow(tss_sr) * 100, 1)
```

**Table of the number of STaRRRT STRs per refGene transcript id**
```{r STaRRRTperGene}
starrrt_per_gene <- data.frame(table(tss_sr$refSeqId))
table(starrrt_per_gene$Freq)
```

A list of the genes with three or more STaRRRT STRs
```{r highSTaRRRTperGene}
high_str_genes <- as.character(starrrt_per_gene$Var1[starrrt_per_gene$Freq >= 3])
sort(unique(tss_sr$hgncSymbol[tss_sr$refSeqId %in% high_str_genes]))
```

```{r utr_size, echo=FALSE, message=FALSE, warning=FALSE}
refGene$utr_size[is_sense_rg] <- refGene$cdsStart[is_sense_rg] - refGene$txStart[is_sense_rg]
refGene$utr_size[!is_sense_rg] <- refGene$txEnd[!is_sense_rg] - refGene$cdsEnd[!is_sense_rg]
```

**Some refGene transcripts have 5-UTRs of length 0**
```{r noutrs}
has_noutr <- refGene$utr_size == 0
table(has_noutr)
```

**Some refGene transcripts have 5-UTRs less than 1 kb long**
```{r shortutrs}
table(refGene$utr_size < 1000)
summary(refGene$utr_size)
```

**The gene with the longest 5-UTR is**
```{r maxutr}
refGene[refGene$utr_size == max(refGene$utr_size), c('name', 'name2', 'utr_size')]
```

```{r granges, echo=FALSE, message=FALSE, warning=FALSE}
exon.gr <- GRangesDataFrame(df = ExtractExons(refGene), 
  	start = "exonStart", end = "exonEnd",
		strand = "strand",
		upstream = 0, downstream = 0,
		metadata = TRUE,
		strandedness = FALSE)

intron.gr <- GRangesDataFrame(df = ExtractIntrons(refGene),
                            start = "intronStart", end = "intronEnd",
                            strand = "strand",
                            upstream = 0, downstream = 0,
                            metadata = TRUE,
                            strandedness = FALSE)

upstream.gr <- GRangesDataFrame(df = TssRanges(refGene, upstream = 2000, downstream = 0),
                              start = "tssStart", end = "tssEnd",
                              strand = "strand",
                              upstream = 0, downstream = 0,
                              metadata = TRUE,
                              strandedness = FALSE)

proximal.gr <- GRangesDataFrame(df = TssRanges(refGene, upstream = 250, downstream = 250),
                                start = "tssStart", end = "tssEnd",
                                strand = "strand",
                                upstream = 0, downstream = 0,
                                metadata = TRUE,
                                strandedness = FALSE)

regregion.gr <- GRangesDataFrame(df = TssRanges(refGene, upstream = 2000, downstream = 1000),
                                start = "tssStart", end = "tssEnd",
                                strand = "strand",
                                upstream = 0, downstream = 0,
                                metadata = TRUE,
                                strandedness = FALSE)

threeutr.gr <- GRangesDataFrame(df = UtrRanges(refGene),
                                start = "threeUtrStart", end = "threeUtrEnd",
                                strand = "strand",
                                upstream = 0, downstream = 0,
                                metadata = TRUE,
                                strandedness = FALSE)

# Reduce to non-overlapping ranges with a length > 1
threeutr.gr <- reduce(threeutr.gr[width(threeutr.gr) != 1])

fiveutr.gr <- GRangesDataFrame(df = UtrRanges(refGene),
                                start = "fiveUtrStart", end = "fiveUtrEnd",
                                strand = "strand",
                                upstream = 0, downstream = 0,
                                metadata = TRUE,
                                strandedness = FALSE)
# Reduce to non-overlapping ranges with a length > 1
fiveutr.gr <- reduce(fiveutr.gr[width(fiveutr.gr) != 1])

# CpgIslands
cpgIsland.gr <- GRangesDataFrame(df = cpgIsland[!grepl("hap|chrUn|random", cpgIsland$chrom), ],
                               start = "chromStart", end = "chromEnd",
                               strand = NA,
                               upstream = 0, downstream = 0,
                               metadata = FALSE,
                               strandedness = FALSE)


refGene.gr <- GRangesDataFrame(df = refGene,
                               start = "txStart", end = "txEnd",
                               strand = "strand",
                               upstream = 2000, downstream = 0,
                               metadata = FALSE,
                               strandedness = TRUE)

sr.gr <- GRangesDataFrame(df = sr[, !names(sr) %in% c("bin", "name", "sequence", "width")],
		start = "chromStart", end = "chromEnd",
		upstream = 0, downstream = 0,
		metadata = TRUE,
		strandedness = FALSE) 

tss_sr.gr <- GRangesDataFrame(df = tss_sr,
		start = "srStart", end = "srEnd",
		strand = "strand",
		upstream = 0, downstream = 0,
		metadata = FALSE,
		strandedness = FALSE) 
```

Figures
-------------------------------------------------------

```{r figure2, fig.height=8, fig.width=10}
library(ggplot2)
library(GenomicRanges)

sr_period_props <- rbind(
  sr.table(sr = sr$period[is_str], name = "Period", id = "A) All STRs"),
	sr.table(sr = sr$period[is_str & sr.gr %over% upstream.gr], name = "Period", id = "B) Upstream"),
  sr.table(sr = sr$period[is_str & sr.gr %over% regregion.gr], name = "Period", id = "C) Reg. region"),
	sr.table(sr = sr$period[is_str & sr.gr %over% proximal.gr], name = "Period", id = "D) Prox. Promoter"),
	sr.table(sr = sr$period[is_str & sr.gr %over% exon.gr], name = "Period", id = "E) Exon"),
	sr.table(sr = sr$period[is_str & sr.gr %over% fiveutr.gr], name = "Period", id = "F) 5'-UTR"),
  sr.table(sr = sr$period[is_str & sr.gr %over% intron.gr], name = "Period", id = "G) Intron"),
	sr.table(sr = tss_sr$period, name = "Period", id = "H) STaRRRT")
)

hist_sr_period_props <- ggplot(sr_period_props, aes(x=factor(Period), y=Proportion, fill=Dataset))
hist_sr_period_props + geom_bar(position="dodge",  stat = "identity") + theme_bw() + scale_fill_grey() + xlab("Period")
```

**Panel showing the characteristics of STaRRT STRs over the regulatory region**
```{r figure3, fig.height=16, fig.width=12}
FigurePanel(tss_sr)
```

Most refGene transcripts have some overlap with a CpG island. These are captured and the previous figure is split into those regulatory regions with a CpG island overlap and those without.
```{r refgenecpg}
table(regregion.gr %over% cpgIsland.gr)
cpgisland_regregion_transcriptIds <- values(regregion.gr)$name[regregion.gr %over% cpgIsland.gr]
is_cpg_reg <- tss_sr$refSeqId %in% cpgisland_regregion_transcriptIds
```
In the STaRRRT resource, most STRs are contained in regulatory regions overlapping CpG islands
```{r starrrtcpg}
table(is_cpg_reg)
```

**Panel of `r sum(is_cpg_reg)` CpG island overlapping STaRRRT STRs**
```{r suppfigure1, fig.height=16, fig.width=12}
FigurePanel(tss_sr[is_cpg_reg, ])
```

**Panel of `r sum(!is_cpg_reg)` non-CpG island overlapping STaRRRT STRs**
```{r suppfigure2, fig.height=16, fig.width=12}
FigurePanel(tss_sr[!is_cpg_reg, ])
```

HEAT Analysis
-------------------------------------------------------

There are `r nrow(tss_sr)` STRs in STaRRRT. In the UCSC simpleRepeat table there are `r sum(is_str & sr.gr %over% exon.gr)` STRs in exonic regions (of any purity). In intronic regions there are `r sum(is_str & sr.gr %over% intron.gr)` STRs. With a 90% purity filter this decreases to `r sum(sr.gr %over% intron.gr & mcols(sr.gr)$period < 10 & mcols(sr.gr)$perMatch >= 90)`.

For each STR in exons and introns a HEAT transcript ID is added.


```{r heat_lists}

str_exon.gr <- sr.gr[sr.gr %over% exon.gr & mcols(sr.gr)$period < 10]
exon_matches <- as.data.frame(exon.gr, stringsAsFactors = FALSE)[match(str_exon.gr, exon.gr, match.if.overlap=TRUE), c("start", "end", "name", "name2")]
names(exon_matches) <- c("exonStart", "exonEnd", "refSeqId", "hgncSymbol")
str_exon <- cbind(as.data.frame(str_exon.gr, stringsAsFactors = FALSE), exon_matches)
names(str_exon)[1] <- "chrom"
str_exon$hinvId <- knownToHinv$hinvId[match(as.character(str_exon$refSeqId), knownToRefgeneToHinv$refSeqId)]

str_intron.gr <- sr.gr[sr.gr %over% intron.gr & mcols(sr.gr)$period < 10 & mcols(sr.gr)$perMatch >= 90]
intron_matches <- as.data.frame(intron.gr, stringsAsFactors = FALSE)[match(str_intron.gr, intron.gr, match.if.overlap=TRUE), c("start", "end", "name", "name2")]
names(intron_matches) <- c("intronStart", "intronEnd", "refSeqId", "hgncSymbol")
str_intron <- cbind(as.data.frame(str_intron.gr, stringsAsFactors = FALSE), intron_matches)
names(str_intron)[1] <- "chrom"
str_intron$refSeqId <- as.character(str_intron$refSeqId)
str_intron$hgncSymbol <- as.character(str_intron$hgncSymbol)
str_intron$hinvId <- knownToHinv$hinvId[match(as.character(str_intron$refSeqId), knownToRefgeneToHinv$refSeqId)]
```

The number of unique HGNC genes with exonic STRs is `r length(unique(str_exon$hgncSymbol))` and the number of mapping HIT ids with exonic STRs is `r length(unique(str_exon$hinvId))`. For the intronic STRs, the number of unique HGNC genes is `r length(unique(str_intron$hgncSymbol))` and the number of mapping HIT ids with exonic STRs is `r length(unique(str_intron$hinvId))`. There are `r length(unique(knownToHinv$hinvId))` unique HIT ids in total. The numbers of exonic STRs are comparable to STaRRRT HIT mappings, which makes comparison by p-value meaningful. However the large number of intronic STR HIT matches makes gene set enrichment comparison less meaningful. As introns are typically long and numerous, the observation of a single STR in a gene may not be particularly meaningful. Instead the strategy is to capture the genes with the highest density of intronic STRs. 

```{r intron_density}
# Number of introns per refSeqId
refseq_num_intron <- as.data.frame(table(as.character(mcols(intron.gr)$name)))
names(refseq_num_intron) <- c("refSeqId", "intron_num")
# Length of introns per refSeqId
refseq_length_intron <- data.frame(refSeqId = mcols(intron.gr)$name, intron_width = width(intron.gr), stringsAsFactors = FALSE)
combined_intron_widths <- data.frame(tapply(refseq_length_intron$intron_width, refseq_length_intron$refSeqId, sum))
names(combined_intron_widths) <- "intron_width"
combined_intron_widths$refSeqId <- rownames(combined_intron_widths)
str_intron_per_refseq <- data.frame(table(str_intron$refSeqId))
names(str_intron_per_refseq) <- c("refSeqId", "str_num")

str_intron_normalised <- merge(combined_intron_widths, str_intron_per_refseq)
str_intron_normalised$intron_str_density <- round(str_intron_normalised$intron_width / str_intron_normalised$str_num)
summary(str_intron_normalised$intron_str_density)
# Only use the refSeqIds that have introns with the highest quartile of STR density
high_intron_density_str_refseq <- str_intron_normalised$refSeqId[str_intron_normalised$intron_str_density < quantile(str_intron_normalised$intron_str_density, 0.25)]

```

There are `r sum(str_intron_normalised$intron_str_density < quantile(str_intron_normalised$intron_str_density, 0.25))` refSeq transcripts in the highest quartile of intronic STR density. This highest density quartile is composed of `r sum(str_intron$refSeqId %in% high_intron_density_str_refseq)` individual intronic STRs across `r length(unique(str_intron$hgncSymbol[str_intron$refSeqId %in% high_intron_density_str_refseq]))` HGNC genes.

Now HEAT tables are written and imported into the [H-Invitational Database (H-InvDB) Enrichment Analysis Tool](http://h-invitational.jp/HEAT).

```{r makeheat}
MakeHeatList(tss_sr, match_cutoff=90, range_up=-2000, range_down=1000, knownToHinv = TRUE)
MakeHeatControlList(str_exon, match_cutoff=0, prefix = "exon", knownToHinv = TRUE)
MakeHeatControlList(str_intron[str_intron$refSeqId %in% high_intron_density_str_refseq, ], match_cutoff=90, prefix = "intron", knownToHinv = TRUE)
```
# Make 10 random intron samples
```{r makerandomsampleheat}
for(i in 1:10) {
	MakeHeatControlList(str_intron, match_cutoff=90, sample=length(unique(tss_sr$hinvId)),
	prefix = paste("intron_sample", i, sep="_"), knownToHinv = TRUE)
}
```
